# Supplementary material for: New calculations indicate that 90% of flowering plant species are animal-pollinated
Source: Natl Sci Rev. 2023 Aug 11;10(10):nwad219. doi: 10.1093/nsr/nwad219 (PMC10517183; doi:10.1093/nsr/nwad219)
Supplement: nwad219_Supplemental_Files [file nwad219_supplemental_files.zip]

Archive with 6 entries (6 files):
- supplementary file.docx
- Table_S1_taxa_of_pollination_modes_in_GBIF.xls
- Table_S2_taxa_of_pollination_modes_in_WFO.xls
- Table_S3_families_in_three_systems.xls
- Table_S4_references_listed.xls
- OSM_for_a_perspective_of_animal_pollinated_percent_SQHuang.docx
