# Supplementary material for: New calculations indicate that 90% of flowering plant species are animal-pollinated
Source: Natl Sci Rev. 2023 Aug 11;10(10):nwad219. doi: 10.1093/nsr/nwad219 (PMC10517183; doi:10.1093/nsr/nwad219)
Supplement: nwad219_Supplemental_Files [file nwad219_supplemental_files.zip › Table_S1_taxa_of_pollination_modes_in_GBIF.xls]

## Sheet: Sheet1
Table S1. Number of families, genera, and species (using the GBIF February 2023 family circumscriptions as shown in Table S3) with abiotic pollination (ABP) or ambophilous ‘Dual’) pollination.
Family	Genus			Species
	Total	ABP	Dual	Total	ABP	Dual
Acanthaceae	194	0	0	5237	0	0
Achariaceae	31	0	0	160	0	0
Achatocarpaceae	2	2	0	10	10	0
Acoraceae	1	0	0	3	0	0
Actinidiaceae	5	0	1	410	0	2
Aextoxicaceae	1	0	0	1	0	0
Agdestidaceae	1	0	0	1	0	0
Aizoaceae	119	0	0	1759	0	0
Akaniaceae	2	0	0	3	0	0
Alismataceae	20	0	0	124	0	0
Alseuosmiaceae	5	0	0	11	0	0
Alstroemeriaceae	4	0	0	252	0	0
Altingiaceae	1	1	0	22	22	0
Alzateaceae	1	0	0	1	0	0
Amaranthaceae	183	181	2	2323	2321	2
Amaryllidaceae	76	0	0	2147	0	0
Amborellaceae	1	1	0	1	1	0
Amphorogynaceae	10	0	0	81	0	0
Anacampserotaceae	3	0	0	36	0	0
Anacardiaceae	89	4	2	999	29	2
Ancistrocladaceae	1	0	0	21	0	0
Anisophylleaceae	4	0	0	54	0	0
Annonaceae	123	0	0	2566	0	0
Anthericaceae	1	0	0	1	0	0
Aphanopetalaceae	1	0	0	2	0	0
Aphloiaceae	1	0	0	1	0	0
Apiaceaetoal	453	1	4	3835	1	5
Apocynaceae	352	0	0	5440	0	0
Apodanthaceae	2	0	0	10	0	0
Aponogetonaceae	1	0	0	66	0	0
Aptandraceae	8	0	0	33	0	0
Aquifoliaceae	2	0	0	639	0	0
Araceae	150	1	0	4486	1	0
Araliaceae	53	0	0	1747	0	0
Arecaceae	208	2	8	2511	7	13
Argophyllaceae	2	0	0	31	0	0
Aristolochiaceae	12	1	0	613	1	0
Asclepiadaceae	2	0	0	2	0	0
Asparagaceae	121	14	0	2943	187	0
Asphodelaceae	41	0	0	1121	0	0
Asteliaceae	3	0	0	37	0	0
Asteraceae	1733	14	2	33815	1168	4
Asteropeiaceae	1	0	0	8	0	0
Atherospermataceae	8	0	0	21	0	0
Austrobaileyaceae	1	0	0	1	0	0
Balanopaceae	1	1	0	9	9	0
Balanophoraceae	13	0	0	50	0	0
Balsaminaceae	2	0	0	960	0	0
Barbeuiaceae	1	0	0	1	0	0
Barbeyaceae	1	1	0	1	1	0
Basellaceae	4	0	0	22	0	0
Bataceae	1	1	0	2	2	0
Begoniaceae	2	0	0	1819	0	0
Berberidaceae	20	0	0	700	0	0
Berberidopsidaceae	2	0	0	3	0	0
Betulaceae	12	12	0	316	316	0
Biebersteiniaceae	1	0	0	4	0	0
Bignoniaceae	87	0	0	995	0	0
Bixaceae	2	0	0	7	0	0
Blandfordiaceae	1	0	0	5	0	0
Bonnetiaceae	3	0	0	35	0	0
Boraginaceae	124	0	0	1965	0	0
Borthwickiaceae	1	0	0	1	0	0
Boryaceae	2	0	0	13	0	0
Brassicaceae	349	0	4	4198	3	5
Bromeliaceae	72	0	0	3488	0	0
Brunelliaceae	1	1	0	61	61	0
Bruniaceae	7	0	0	83	0	0
Burmanniaceae	14	0	0	178	0	0
Burseraceae	22	0	0	729	0	0
Butomaceae	1	0	0	2	0	0
Buxaceae	7	0	1	134	0	1
Byblidaceae	1	0	0	8	0	0
Cabombaceae	5	4	0	13	12	0
Cactaceae	143	0	0	1700	0	0
Calceolariaceae	3	0	0	278	0	0
Calophyllaceae	16	0	0	425	0	0
Calycanthaceae	4	0	0	12	0	0
Calyceraceae	7	0	0	37	0	0
Campanulaceae	88	1	0	2529	1	0
Campynemataceae	2	0	0	4	0	0
Canellaceae	5	0	0	23	0	0
Cannabaceae	11	4	0	126	98	0
Cannaceae	1	0	0	23	0	0
Capparaceae	37	0	0	441	0	0
Caprifoliaceae	42	0	0	1122	0	0
Cardiopteridaceae	5	0	0	40	0	0
Caricaceae	5	1	0	44	1	0
Carlemanniaceae	2	0	0	5	0	0
Caryocaraceae	2	0	0	26	0	0
Caryophyllaceae	98	1	1	3218	9	2
Casuarinaceae	6	6	0	107	107	0
Celastraceae	103	0	0	1310	0	0
Centroplacaceae	2	0	0	9	0	0
Cephalotaceae	1	0	0	1	0	0
Ceratophyllaceae	2	2	0	7	7	0
Cercidiphyllaceae	1	1	0	5	5	0
Cervantesiaceae	8	0	0	20	0	0
Chloranthaceae	6	2	0	80	57	0
Chrysobalanaceae	27	0	0	518	0	0
Circaeasteraceae	2	0	0	2	0	0
Cistaceae	9	0	1	328	0	1
Cleomaceae	26	0	0	236	0	0
Clethraceae	3	0	0	98	0	0
Clusiaceae	17	0	1	931	0	1
Cochlospermaceae	1	0	0	22	0	0
Codonaceae	1	0	0	2	0	0
Colchicaceae	15	0	0	285	0	0
Coldeniaceae	1	0	0	2	0	0
Columelliaceae	2	0	0	7	0	0
Comandraceae	2	0	0	2	0	0
Combretaceae	14	0	0	575	0	0
Commelinaceae	39	0	0	773	0	0
Connaraceae	14	0	0	246	0	0
Convolvulaceae	54	1	0	1947	1	0
Corbichoniaceae	1	0	0	3	0	0
Cordiaceae	2	0	0	390	0	0
Coriariaceae	1	0	0	17	0	0
Cornaceae	15	0	0	154	0	0
Corsiaceae	2	0	0	23	0	0
Corynocarpaceae	1	0	0	5	0	0
Costaceae	7	0	0	133	0	0
Coulaceae	3	0	0	3	0	0
Crassulaceae	37	0	0	1588	0	0
Crossosomataceae	5	0	0	7	0	0
Crypteroniaceae	3	0	0	12	0	0
Ctenolophonaceae	1	0	0	2	0	0
Cucurbitaceae	110	0	0	1102	0	0
Cunoniaceae	31	2	0	348	3	0
Curtisiaceae	1	0	0	1	0	0
Cyclanthaceae	13	0	0	248	0	0
Cymodoceaceae	6	6	0	22	22	0
Cynomoriaceae	1	0	0	1	0	0
Cyperaceae	104	6	3	5977	2437	11
Cyrillaceae	2	0	0	12	0	0
Cytinaceae	3	0	0	12	0	0
Daphniphyllaceae	1	0	0	31	0	0
Dasypogonaceae	4	0	0	20	0	0
Datiscaceae	1	1	0	2	2	0
Degeneriaceae	1	0	0	2	0	0
Diapensiaceae	6	0	0	16	0	0
Dichapetalaceae	3	0	0	208	0	0
Didiereaceae	6	3	0	21	10	0
Didymelaceae	2	0	0	5	0	0
Diegodendraceae	1	0	0	1	0	0
Dilleniaceae	12	0	0	564	0	0
Dioncophyllaceae	3	0	0	3	0	0
Dioscoreaceae	5	1	0	680	654	0
Dipentodontaceae	2	0	0	22	0	0
Dipterocarpaceae	20	1	0	529	2	0
Dirachmaceae	1	0	0	2	0	0
Doryanthaceae	1	0	0	2	0	0
Droseraceae	4	0	0	225	0	0
Drosophyllaceae	1	0	0	1	0	0
Ebenaceae	4	0	0	833	0	0
Ecdeiocoleaceae	2	0	0	3	0	0
Ehretiaceae	7	0	0	191	0	0
Elaeagnaceae	3	1	0	105	1	0
Elaeocarpaceae	13	0	0	775	0	0
Elatinaceae	2	0	0	54	0	0
Emblingiaceae	1	0	0	1	0	0
Ericaceae	134	0	3	4550	1	4
Eriocaulaceae	7	1	0	1163	440	0
Erythropalaceae	4	0	0	39	0	0
Erythroxylaceae	4	0	0	286	0	0
Escalloniaceae	9	0	0	148	0	0
Eucommiaceae	1	1	0	1	1	0
Euphorbiaceae	253	10	2	6561	1016	3
Euphroniaceae	1	0	0	3	0	0
Eupomatiaceae	1	0	0	3	0	0
Eupteleaceae	1	1	0	2	1	0
Fabaceae	828	3	3	22205	29	3
Fagaceae	20	5	2	1375	999	4
Flacourtiaceae	1	0	0	1	0	0
Flagellariaceae	1	0	0	5	0	0
Fouquieriaceae	1	0	0	11	0	0
Francoaceae	3	0	0	7	0	0
Frankeniaceae	1	0	0	81	0	0
Garryaceae	2	0	0	29	0	0
Geissolomataceae	1	0	0	1	0	0
Gelsemiaceae	3	0	0	15	0	0
Gentianaceae	100	0	0	1888	0	0
Geraniaceae	5	0	0	824	0	0
Gerrardinaceae	1	0	0	2	0	0
Gesneriaceae	154	0	0	3512	0	0
Gisekiaceae	1	0	0	9	0	0
Gomortegaceae	1	0	0	1	0	0
Goodeniaceae	7	0	0	482	0	0
Goupiaceae	1	0	0	1	0	0
Griseliniaceae	1	0	0	7	0	0
Grossulariaceae	1	0	0	222	0	0
Grubbiaceae	1	0	0	3	0	0
Guamatelaceae	1	0	0	1	0	0
Gunneraceae	2	1	0	84	60	0
Gyrostemonaceae	5	5	0	22	22	0
Haemodoraceae	14	0	0	114	0	0
Halophytaceae	1	1	0	1	1	0
Haloragaceae	8	8	0	167	167	0
Hamamelidaceae	31	1	2	127	22	2
Hanguanaceae	1	1	0	15	15	0
Heliconiaceae	1	0	0	210	0	0
Heliotropiaceae	5	0	0	462	0	0
Helwingiaceae	1	0	1	6	0	1
Hernandiaceae	5	0	0	72	0	0
Himantandraceae	1	0	0	1	0	0
Hoplestigmataceae	1	0	0	2	0	0
Huaceae	2	0	0	4	0	0
Humiriaceae	8	0	0	71	0	0
Hydatellaceae	1	1	0	12	12	0
Hydnoraceae	3	0	0	17	0	0
Hydrangeaceae	9	0	0	234	0	0
Hydrocharitaceae	18	18	0	138	138	0
Hydroleaceae	1	0	0	11	0	0
Hydrophyllaceae	12	0	0	253	0	0
Hydrostachyaceae	1	1	0	21	21	0
Hypericaceae	7	0	0	634	0	0
Hypoxidaceae	5	0	0	158	0	0
Hypseocharitaceae	1	0	0	6	0	0
Icacinaceae	33	0	0	181	0	0
Iridaceae	71	0	0	2523	0	0
Irvingiaceae	3	0	0	11	0	0
Iteaceae	2	0	0	22	0	0
Ixerbaceae	1	0	0	1	0	0
Ixioliriaceae	1	0	0	5	0	0
Ixonanthaceae	5	0	0	19	0	0
Joinvilleaceae	1	0	0	4	0	0
Juglandaceae	26	26	0	181	181	0
Juncaceae	9	3	0	598	10	0
Juncaginaceae	3	3	0	35	35	0
Kewaceae	1	0	0	8	0	0
Kirkiaceae	1	0	0	6	0	0
Koeberliniaceae	1	0	0	2	0	0
Krameriaceae	1	0	0	18	0	0
Lacistemataceae	2	0	0	17	0	0
Lamiaceae	238	0	0	7933	0	0
Lanariaceae	1	0	0	1	0	0
Lardizabalaceae	7	0	0	42	0	0
Lauraceae	75	0	1	3380	0	1
Lecythidaceae	27	0	0	395	0	0
Lennoaceae	2	0	0	5	0	0
Lentibulariaceae	3	0	0	395	0	0
Lepidobotryaceae	2	0	0	2	0	0
Liliaceae	19	0	0	770	0	0
Limeaceae	1	0	0	27	0	0
Limnanthaceae	2	0	0	9	0	0
Linaceae	15	0	0	282	0	0
Linderniaceae	20	0	0	246	0	0
Loasaceae	22	0	0	333	0	0
Loganiaceae	18	0	0	511	0	0
Lophiocarpaceae	1	0	0	4	0	0
Lophopyxidaceae	1	0	0	1	0	0
Loranthaceae	80	0	0	1035	0	0
Lowiaceae	1	0	0	20	0	0
Lythraceae	37	0	0	673	0	0
Macarthuriaceae	1	0	0	9	0	0
Magnoliaceae	9	0	0	382	0	0
Malesherbiaceae	1	0	0	28	0	0
Malpighiaceae	78	0	0	1415	0	0
Malvaceae	266	4	1	5608	25	55
Marantaceae	29	0	0	557	0	0
Marcgraviaceae	8	0	0	143	0	0
Martyniaceae	5	0	0	16	0	0
Maundiaceae	1	0	0	1	0	0
Mayacaceae	1	0	0	6	0	0
Mazaceae	4	0	0	38	0	0
Medusagynaceae	1	0	0	1	0	0
Melanthiaceae	13	0	0	185	0	0
Melastomataceae	176	0	0	5594	0	0
Meliaceae	61	0	1	755	0	1
Melianthaceae	3	0	0	19	0	0
Menispermaceae	93	1	0	604	1	0
Menyanthaceae	6	0	0	77	0	0
Metteniusaceae	12	0	0	66	0	0
Microteaceae	1	0	0	10	0	0
Misodendraceae	1	1	0	8	8	0
Mitrastemonaceae	1	0	0	2	0	0
Molluginaceae	11	0	0	95	0	0
Monimiaceae	26	1	0	267	15	0
Montiaceae	15	0	0	206	0	0
Montiniaceae	3	0	0	5	0	0
Moraceae	58	23	1	1502	151	1
Moringaceae	1	0	0	13	0	0
Muntingiaceae	3	0	0	3	0	0
Musaceae	4	0	0	100	0	0
Myodocarpaceae	2	0	0	16	0	0
Myricaceae	4	4	0	107	107	0
Myristicaceae	21	0	0	537	0	0
Myrothamnaceae	1	1	0	2	2	0
Myrtaceae	149	2	1	6334	2	2
Mystropetalaceae	3	0	0	3	0	0
Namaceae	5	0	0	72	0	0
Nanodeaceae	2	0	0	2	0	0
Nartheciaceae	5	0	0	37	0	0
Nelumbonaceae	3	0	0	12	0	0
Nepenthaceae	1	0	0	153	0	0
Neuradaceae	3	0	0	7	0	0
Nitrariaceae	1	0	0	8	0	0
Nothofagaceae	1	1	0	65	65	0
Nyctaginaceae	33	1	0	526	1	0
Nymphaeaceae	16	1	0	118	2	0
Nyssaceae	8	0	1	56	0	1
Ochnaceae	30	0	0	588	0	0
Octoknemaceae	1	0	0	14	0	0
Olacaceae	4	0	0	59	0	0
Oleaceae	32	4	3	824	48	54
Onagraceae	28	0	0	1016	0	0
Oncothecaceae	1	0	0	2	0	0
Opiliaceae	10	10	0	35	35	0
Orchidaceae	766	0	0	24745	0	0
Orobanchaceae	102	0	1	2162	0	2
Oxalidaceae	7	0	0	638	0	0
Paeoniaceae	1	0	1	43	0	1
Pandaceae	3	0	0	17	0	0
Pandanaceae	8	0	0	857	0	0
Papaveraceae	44	0	0	966	0	0
Paracryphiaceae	3	0	0	41	0	0
Parnassiaceae	2	0	0	66	0	0
Passifloraceae	16	0	0	798	0	0
Paulowniaceae	1	0	0	8	0	0
Pedaliaceae	13	0	0	72	0	0
Peltantheraceae	1	0	0	1	0	0
Penaeaceae	9	0	0	32	0	0
Pennantiaceae	1	0	0	4	0	0
Pentadiplandraceae	1	0	0	1	0	0
Pentaphragmataceae	1	0	0	28	0	0
Pentaphylacaceae	13	0	0	504	0	0
Penthoraceae	1	0	0	2	0	0
Peraceae	5	0	0	107	0	0
Peridiscaceae	4	0	0	11	0	0
Petenaeaceae	1	0	0	1	0	0
Petermanniaceae	1	0	0	1	0	0
Petrosaviaceae	2	0	0	4	0	0
Phellinaceae	1	0	0	10	0	0
Philesiaceae	2	0	0	2	0	0
Philydraceae	3	0	0	6	0	0
Phrymaceae	16	0	0	236	0	0
Phyllanthaceae	59	2	0	2040	21	0
Phyllonomaceae	1	0	0	5	0	0
Physenaceae	1	1	0	2	2	0
Phytolaccaceae	14	0	0	57	0	0
Picramniaceae	4	0	0	56	0	0
Picrodendraceae	25	0	0	102	0	0
Piperaceae	8	1	3	3793	2393	5
Pittosporaceae	11	0	0	288	0	0
Plantaginaceae	103	103	0	2223	2223	0
Platanaceae	13	13	0	56	56	0
Plocospermataceae	1	0	0	1	0	0
Plumbaginaceae	24	0	0	1028	0	0
Poaceae	798	798	0	12023	12023	0
Podostemaceae	51	51	0	330	330	0
Polemoniaceae	25	0	1	432	0	1
Polygalaceae	29	0	0	1353	0	0
Polygonaceae	57	6	1	1621	399	1
Pontederiaceae	3	0	0	45	0	0
Portulacaceae	1	0	0	140	0	0
Posidoniaceae	1	1	0	11	11	0
Potamogetonaceae	9	9	0	258	258	0
Primulaceae	59	0	2	3130	1	28
Proteaceae	111	1	2	1956	1	8
Pteridophyllaceae	1	0	0	1	0	0
Putranjivaceae	2	0	0	214	0	0
Quiinaceae	4	0	0	47	0	0
Quillajaceae	1	0	0	2	0	0
Rafflesiaceae	4	0	0	33	0	0
Ranunculaceae	59	0	4	3398	15	8
Rapateaceae	17	0	0	100	0	0
Rehmanniaceae	2	0	0	11	0	0
Resedaceae	6	1	0	95	13	0
Restionaceae	49	49	0	574	574	0
Rhabdodendraceae	1	0	0	4	0	0
Rhamnaceae	73	0	3	1283	0	7
Rhizophoraceae	16	0	1	158	0	1
Ripogonaceae	1	0	0	7	0	0
Roridulaceae	1	0	0	2	0	0
Rosaceae	131	10	2	7178	252	2
Rousseaceae	4	0	0	7	0	0
Rubiaceae	606	5	1	13778	181	2
Ruppiaceae	1	1	0	11	11	0
Rutaceae	163	1	2	2247	3	2
Sabiaceae	3	0	0	171	0	0
Salicaceae	60	4	1	1975	195	16
Salvadoraceae	3	1	0	10	3	0
Santalaceae	13	1	2	75	371	3
Sapindaceae	158	1	1	2127	7	12
Sapotaceae	66	0	1	1395	0	1
Sarcobataceae	1	1	0	2	2	0
Sarcolaenaceae	10	0	0	77	0	0
Sarraceniaceae	3	0	0	50	0	0
Saururaceae	5	0	1	7	0	1
Saxifragaceae	43	0	0	887	0	0
Scheuchzeriaceae	1	1	0	1	1	0
Schisandraceae	3	0	0	93	0	0
Schlegeliaceae	4	0	0	39	0	0
Schoepfiaceae	3	0	0	53	0	0
Scrophulariaceae	60	0	1	2153	0	8
Setchellanthaceae	1	0	0	1	0	0
Simaroubaceae	25	0	0	131	0	0
Simmondsiaceae	1	1	0	1	1	0
Siparunaceae	2	0	0	57	0	0
Sladeniaceae	2	0	0	3	0	0
Smilacaceae	1	0	0	285	0	0
Solanaceae	108	0	0	3072	0	0
Sphaerosepalaceae	2	0	0	20	0	0
Sphenocleaceae	1	0	0	1	0	0
Stachyuraceae	2	0	0	12	0	0
Staphyleaceae	2	0	0	37	0	0
Stegnospermataceae	1	0	0	4	0	0
Stemonaceae	4	0	0	37	0	0
Stemonuraceae	12	0	0	83	0	0
Sterculiaceae	3	0	0	3	0	0
Stilbaceae	13	0	0	46	0	0
Stixaceae	4	1	0	23	1	0
Strasburgeriaceae	1	0	0	1	0	0
Strelitziaceae	3	0	0	9	0	0
Strombosiaceae	6	0	0	24	0	0
Stylidiaceae	5	0	0	301	0	0
Styracaceae	12	0	0	162	0	0
Surianaceae	5	0	0	8	0	0
Symplocaceae	6	0	0	378	0	0
Talinaceae	3	0	0	27	0	0
Tamaricaceae	5	0	0	110	0	0
Tapisciaceae	2	0	0	7	0	0
Tecophilaeaceae	9	0	0	29	0	0
Tetracarpaeaceae	1	0	0	1	0	0
Tetrachondraceae	2	0	0	3	0	0
Tetradiclidaceae	3	0	0	8	0	0
Tetramelaceae	2	2	0	2	2	0
Tetrameristaceae	3	0	0	5	0	0
Theaceae	11	1	0	309	4	0
Thesiaceae	6	0	0	351	0	0
Thomandersiaceae	1	0	0	6	0	0
Thurniaceae	2	2	0	4	4	0
Thymelaeaceae	50	1	1	939	22	1
Ticodendraceae	1	1	0	1	1	0
Tiganophytaceae	1	0	0	1	0	0
Tofieldiaceae	4	0	0	30	0	0
Torricelliaceae	3	0	0	11	0	0
Tovariaceae	1	0	0	2	0	0
Trigoniaceae	5	0	0	35	0	0
Trimeniaceae	3	0	0	14	0	0
Triuridaceae	10	0	0	51	0	0
Trochodendraceae	4	0	1	10	0	1
Tropaeolaceae	1	0	0	97	0	0
Turneraceae	14	0	0	243	0	0
Typhaceae	3	3	0	89	89	0
Ulmaceae	12	12	0	114	114	0
Urticaceae	56	56	0	1808	1808	0
Vahliaceae	1	0	0	5	0	0
Velloziaceae	6	0	0	335	0	0
Verbenaceae	33	0	0	998	0	0
Viburnaceae	5	0	0	290	0	0
Violaceae	28	0	0	1255	0	0
Viscaceae	7	0	2	565	0	3
Vitaceae	26	0	1	1074	0	1
Vivianiaceae	4	1	0	21	1	0
Vochysiaceae	9	0	0	254	0	0
Wellstediaceae	1	0	0	6	0	0
Wightiaceae	1	0	0	2	0	0
Winteraceae	4	1	0	67	1	0
Xeronemataceae	1	0	0	2	0	0
Ximeniaceae	4	0	0	14	0	0
Xyridaceae	5	0	0	411	0	0
Zingiberaceae	60	0	0	1548	0	0
Zosteraceae	3	3	0	27	27	0
Zygophyllaceae	28	0	0	291	0	0
Sum	14437	1573	88	332341	33623	296
