# Supplementary material for: New calculations indicate that 90% of flowering plant species are animal-pollinated
Source: Natl Sci Rev. 2023 Aug 11;10(10):nwad219. doi: 10.1093/nsr/nwad219 (PMC10517183; doi:10.1093/nsr/nwad219)
Supplement: nwad219_Supplemental_Files [file nwad219_supplemental_files.zip › Table_S2_taxa_of_pollination_modes_in_WFO.xls]

## Sheet: Sheet1
Table S2. Number of families, genera, and species (using the WFO February 2023 family circumscriptions as shown in Table S3), with abiotic pollination (ABP) or ambophilous (‘Dual’) pollination.
Family	Genus			Species
	Total	ABP	Dual	Total	ABP	Dual
Acanthaceae	207	0	0	5398	0	0
Achariaceae	31	0	0	190	0	0
Achatocarpaceae	2	2	0	10	10	0
Acoraceae	1	0	0	2	0	0
Actinidiaceae	3	0	1	385	0	2
Aextoxicaceae	1	0	0	1	0	0
Agdestidaceae	1	0	0	1	0	0
Aizoaceae	125	0	0	1869	0	0
Akaniaceae	2	0	0	2	0	0
Alismataceae	18	0	0	121	0	0
Alseuosmiaceae	4	0	0	9	0	0
Alstroemeriaceae	4	0	0	261	0	0
Altingiaceae	1	1	0	15	15	0
Alzateaceae	1	0	0	1	0	0
Amaranthaceae	179	177	2	2032	2030	2
Amaryllidaceae	75	0	0	2356	0	0
Amborellaceae	1	0	0	1	0	0
Anacampserotaceae	3	0	0	58	0	0
Anacardiaceae	80	4	2	967	29	2
Ancistrocladaceae	1	0	0	21	0	0
Anisophylleaceae	4	0	0	71	0	0
Annonaceae	111	0	0	2395	0	0
Aphanopetalaceae	1	0	0	2	0	0
Aphloiaceae	1	0	0	1	0	0
Apiaceaetoal	443	1	4	3931	1	5
Apocynaceae	368	0	0	6374	0	0
Apodanthaceae	2	0	0	11	0	0
Aponogetonaceae	1	0	0	60	0	0
Aquifoliaceae	2	0	0	598	0	0
Araceae	128	0	0	3829	0	0
Araliaceae	47	0	0	1735	0	0
Arecaceae	183	2	9	2583	6	12
Argophyllaceae	2	0	0	22	0	0
Aristolochiaceae	8	1	0	706	1	0
Asparagaceae	118	14	0	3169	188	0
Asphodelaceae	43	0	0	1230	0	0
Asteliaceae	3	0	0	37	0	0
Asteraceae	1688	12	3	34015	1013	4
Asteropeiaceae	1	0	0	8	0	0
Atherospermataceae	6	0	0	20	0	0
Austrobaileyaceae	1	0	0	1	0	0
Balanopaceae	1	1	0	9	9	0
Balanophoraceae	16	0	0	53	0	0
Balsaminaceae	2	0	0	1002	0	0
Barbeuiaceae	1	0	0	1	0	0
Barbeyaceae	1	1	0	1	1	0
Basellaceae	4	0	0	19	0	0
Bataceae	1	1	0	2	2	0
Begoniaceae	2	0	0	2196	0	0
Berberidaceae	13	0	0	747	0	0
Berberidopsidaceae	2	0	0	3	0	0
Betulaceae	6	6	0	208	208	0
Biebersteiniaceae	1	0	0	5	0	0
Bignoniaceae	81	0	0	923	0	0
Bixaceae	3	0	0	25	0	0
Blandfordiaceae	1	0	0	4	0	0
Bonnetiaceae	4	0	0	42	0	0
Boraginaceae	151	0	0	3522	0	0
Boryaceae	2	0	0	12	0	0
Brassicaceae	349	0	4	4170	3	4
Bromeliaceae	69	0	0	3568	0	0
Brunelliaceae	1	0	0	55	0	0
Bruniaceae	10	0	0	92	0	0
Burmanniaceae	14	0	0	188	0	0
Burseraceae	19	0	0	744	0	0
Butomaceae	1	0	0	2	0	0
Buxaceae	6	0	1	130	0	1
Byblidaceae	1	0	0	8	0	0
Cabombaceae	2	1	1	7	6	1
Cactaceae	188	0	0	2692	0	0
Calceolariaceae	2	0	0	276	0	0
Calophyllaceae	12	0	0	399	0	0
Calycanthaceae	3	0	0	11	0	0
Calyceraceae	6	0	0	56	0	0
Campanulaceae	89	1	0	2479	1	0
Campynemataceae	2	0	0	4	0	0
Canellaceae	5	0	0	21	0	0
Cannabaceae	9	4	0	108	93	0
Cannaceae	1	0	0	11	0	0
Capparaceae	16	0	0	430	0	0
Caprifoliaceae	27	0	0	1125	0	0
Cardiopteridaceae	6	0	0	44	0	0
Caricaceae	6	1	0	47	1	0
Carlemanniaceae	2	0	0	4	0	0
Caryocaraceae	2	0	0	26	0	0
Caryophyllaceae	85	1	1	2511	11	2
Casuarinaceae	4	4	0	91	91	0
Celastraceae	98	0	0	1373	0	0
Centroplacaceae	2	0	0	9	0	0
Cephalotaceae	1	0	0	1	0	0
Ceratophyllaceae	1	11	0	6	6	0
Cercidiphyllaceae	1	1	0	2	2	0
Chloranthaceae	4	2	0	73	57	0
Chrysobalanaceae	27	0	0	549	0	0
Circaeasteraceae	1	0	0	1	0	0
Cistaceae	8	0	1	295	0	1
Cleomaceae	3	0	0	245	0	0
Clethraceae	2	0	0	92	0	0
Clusiaceae	19	0	1	887	0	1
Colchicaceae	15	0	0	292	0	0
Columelliaceae	2	0	0	8	0	0
Combretaceae	10	0	0	593	0	0
Commelinaceae	39	0	0	756	0	0
Connaraceae	12	0	0	242	0	0
Convolvulaceae	59	1	0	1961	1	0
Coriariaceae	1	0	0	16	0	0
Cornaceae	3	0	0	105	0	0
Corsiaceae	3	0	0	27	0	0
Corynocarpaceae	1	0	0	5	0	0
Costaceae	6	0	0	131	0	0
Crassulaceae	38	0	0	1703	0	0
Crossosomataceae	3	0	0	8	0	0
Crypteroniaceae	3	0	0	12	0	0
Ctenolophonaceae	1	0	0	2	0	0
Cucurbitaceae	101	0	0	1061	0	0
Cunoniaceae	27	2	0	337	3	0
Curtisiaceae	1	0	0	1	0	0
Cymodoceaceae	6	6	0	18	18	0
Cynomoriaceae	1	0	0	1	0	0
Cyperaceae	107	7	3	6077	2332	11
Cyrillaceae	2	0	0	11	0	0
Cytinaceae	2	0	0	13	0	0
Daphniphyllaceae	1	0	0	29	0	0
Dasypogonaceae	4	0	0	20	0	0
Datiscaceae	1	1	0	2	2	0
Degeneriaceae	1	0	0	2	0	0
Diapensiaceae	6	0	0	16	0	0
Dichapetalaceae	3	0	0	209	0	0
Didiereaceae	7	3	0	22	10	0
Dilleniaceae	11	0	0	513	0	0
Dioncophyllaceae	3	0	0	3	0	0
Dioscoreaceae	6	2	0	670	648	0
Dipentodontaceae	2	0	0	20	0	0
Dipterocarpaceae	16	1	0	574	2	0
Dirachmaceae	1	0	0	2	0	0
Doryanthaceae	1	0	0	2	0	0
Droseraceae	3	0	0	189	0	0
Drosophyllaceae	1	0	0	1	0	0
Ebenaceae	3	0	0	759	0	0
Ecdeiocoleaceae	2	0	0	3	0	0
Elaeagnaceae	3	1	0	110	1	0
Elaeocarpaceae	12	0	0	793	0	0
Elatinaceae	2	0	0	64	0	0
Emblingiaceae	1	0	0	1	0	0
Ericaceae	128	0	3	5859	1	4
Eriocaulaceae	7	1	0	1217	470	0
Erythroxylaceae	4	0	0	274	0	0
Escalloniaceae	7	0	0	129	0	0
Eucommiaceae	1	1	0	1	1	0
Euphorbiaceae	231	8	3	6543	1022	3
Euphroniaceae	1	0	0	3	0	0
Eupomatiaceae	1	0	0	3	0	0
Eupteleaceae	1	1	0	2	1	0
Fabaceae	787	3	3	23653	29	3
Fagaceae	8	5	2	1140	652	4
Flagellariaceae	1	0	0	5	0	0
Fouquieriaceae	1	0	0	11	0	0
Francoaceae	7	1	0	34	1	0
Frankeniaceae	1	0	0	73	0	0
Garryaceae	2	0	0	27	0	0
Geissolomataceae	1	0	0	1	0	0
Gelsemiaceae	3	0	0	15	0	0
Gentianaceae	110	0	0	1887	0	0
Geraniaceae	7	0	0	823	0	0
Gerrardinaceae	1	0	0	2	0	0
Gesneriaceae	169	0	0	3690	0	0
Gisekiaceae	1	0	0	7	0	0
Gomortegaceae	1	0	0	1	0	0
Goodeniaceae	13	0	0	443	0	0
Goupiaceae	1	0	0	2	0	0
Griseliniaceae	1	0	0	7	0	0
Grossulariaceae	1	0	0	208	0	0
Grubbiaceae	1	0	0	3	0	0
Guamatelaceae	1	0	0	1	0	0
Gunneraceae	1	1	0	65	65	0
Gyrostemonaceae	5	5	0	19	19	0
Haemodoraceae	14	0	0	109	0	0
Halophytaceae	1	1	0	1	1	0
Haloragaceae	7	7	0	161	161	0
Hamamelidaceae	26	1	2	107	15	2
Hanguanaceae	1	1	0	18	18	0
Heliconiaceae	1	0	0	206	0	0
Helwingiaceae	1	0	1	4	0	1
Hernandiaceae	4	0	0	74	0	0
Himantandraceae	1	0	0	1	0	0
Huaceae	2	0	0	5	0	0
Humiriaceae	8	0	0	66	0	0
Hydatellaceae	1	1	0	12	12	0
Hydrangeaceae	8	0	0	208	0	0
Hydrocharitaceae	14	14	0	140	140	0
Hydroleaceae	1	0	0	14	0	0
Hydrostachyaceae	1	1	0	21	21	0
Hypericaceae	6	0	0	628	0	0
Hypoxidaceae	5	0	0	164	0	0
Icacinaceae	27	0	0	191	0	0
Iridaceae	69	0	0	2549	0	0
Irvingiaceae	4	0	0	14	0	0
Iteaceae	2	0	0	24	0	0
Ixioliriaceae	1	0	0	5	0	0
Ixonanthaceae	4	0	0	18	0	0
Joinvilleaceae	1	0	0	4	0	0
Juglandaceae	9	9	0	88	88	0
Juncaceae	8	3	0	520	21	0
Juncaginaceae	3	3	0	35	35	0
Kirkiaceae	1	0	0	6	0	0
Koeberliniaceae	1	0	0	2	0	0
Krameriaceae	1	0	0	19	0	0
Lacistemataceae	2	0	0	16	0	0
Lamiaceae	255	0	0	8135	0	0
Lanariaceae	1	0	0	1	0	0
Lardizabalaceae	7	0	0	40	0	0
Lauraceae	56	0	1	3406	0	1
Lecythidaceae	24	0	0	373	0	0
Lentibulariaceae	3	0	0	386	0	0
Lepidobotryaceae	2	0	0	2	0	0
Liliaceae	15	0	0	737	0	0
Limeaceae	1	0	0	20	0	0
Limnanthaceae	2	0	0	8	0	0
Linaceae	9	0	0	274	0	0
Linderniaceae	17	0	0	291	0	0
Loasaceae	21	0	0	335	0	0
Loganiaceae	16	0	0	502	0	0
Lophiocarpaceae	1	0	0	2	0	0
Lophopyxidaceae	1	0	0	1	0	0
Loranthaceae	77	0	0	1084	0	0
Lowiaceae	1	0	0	20	0	0
Lythraceae	28	0	0	690	0	0
Macarthuriaceae	1	0	0	9	0	0
Magnoliaceae	2	0	0	311	0	0
Malpighiaceae	75	0	0	1431	0	0
Malvaceae	251	4	1	5449	21	38
Marantaceae	29	0	0	608	0	0
Marcgraviaceae	7	0	0	139	0	0
Martyniaceae	5	0	0	18	0	0
Maundiaceae	1	0	0	1	0	0
Mayacaceae	1	0	0	5	0	0
Mazaceae	3	0	0	40	0	0
Melanthiaceae	13	0	0	176	0	0
Melastomataceae	164	0	0	6353	0	0
Meliaceae	56	0	1	745	0	1
Menispermaceae	72	1	0	555	1	0
Menyanthaceae	6	0	0	76	0	0
Metteniusaceae	4	0	0	27	0	0
Microteaceae	1	0	0	9	0	0
Misodendraceae	1	1	0	8	8	0
Mitrastemonaceae	1	0	0	2	0	0
Molluginaceae	12	0	0	95	0	0
Monimiaceae	28	1	0	273	18	0
Montiaceae	13	0	0	245	0	0
Montiniaceae	3	0	0	5	0	0
Moraceae	42	23	1	1290	186	1
Moringaceae	1	0	0	14	0	0
Muntingiaceae	3	0	0	3	0	0
Musaceae	3	0	0	95	0	0
Myodocarpaceae	2	0	0	15	0	0
Myricaceae	5	5	0	57	57	0
Myristicaceae	21	0	0	516	0	0
Myrothamnaceae	1	1	0	2	2	0
Myrtaceae	127	2	1	6581	2	2
Nartheciaceae	5	0	0	38	0	0
Nelumbonaceae	1	0	0	2	0	0
Nepenthaceae	1	0	0	185	0	0
Neuradaceae	3	0	0	8	0	0
Nitrariaceae	3	0	0	14	0	0
Nothofagaceae	1	1	0	44	44	0
Nyctaginaceae	33	1	0	446	1	0
Nymphaeaceae	5	1	0	92	1	0
Nyssaceae	5	0	1	34	0	1
Ochnaceae	32	0	0	645	0	0
Olacaceae	28	0	0	183	0	0
Oleaceae	27	4	3	747	47	42
Onagraceae	22	0	0	810	0	0
Oncothecaceae	1	0	0	2	0	0
Opiliaceae	10	10	0	33	33	0
Orchidaceae	778	0	0	29481	0	0
Orobanchaceae	98	0	1	2233	0	1
Oxalidaceae	5	0	0	660	0	0
Paeoniaceae	1	0	1	41	0	1
Pandaceae	3	0	0	17	0	0
Pandanaceae	5	1	0	983	605	0
Papaveraceae	47	0	0	1037	0	0
Paracryphiaceae	3	0	0	38	0	0
Passifloraceae	29	0	0	1020	0	0
Paulowniaceae	3	0	0	11	0	0
Pedaliaceae	11	0	0	76	0	0
Penaeaceae	4	0	0	38	0	0
Pennantiaceae	1	0	0	3	0	0
Pentadiplandraceae	1	0	0	1	0	0
Pentaphragmataceae	1	0	0	32	0	0
Pentaphylacaceae	9	0	0	504	0	0
Penthoraceae	1	0	0	2	0	0
Peraceae	5	0	0	110	0	0
Peridiscaceae	4	0	0	11	0	0
Petenaeaceae	1	0	0	1	0	0
Petermanniaceae	1	0	0	1	0	0
Petiveriaceae	9	0	0	25	0	0
Petrosaviaceae	2	0	0	4	0	0
Phellinaceae	1	0	0	8	0	0
Philesiaceae	2	0	0	2	0	0
Philydraceae	3	0	0	6	0	0
Phrymaceae	12	0	0	218	0	0
Phyllanthaceae	57	2	0	2084	22	0
Phyllonomaceae	1	0	0	5	0	0
Physenaceae	1	1	0	2	2	0
Phytolaccaceae	3	0	0	30	0	0
Picramniaceae	4	0	0	55	0	0
Picrodendraceae	25	0	0	97	0	0
Piperaceae	5	0	3	3563	2168	5
Pittosporaceae	10	0	0	298	0	0
Plantaginaceae	103	103	0	2183	2183	0
Platanaceae	1	1	0	10	10	0
Plocospermataceae	1	0	0	1	0	0
Plumbaginaceae	24	0	0	635	0	0
Poaceae	832	832	0	12640	12640	0
Podostemaceae	49	49	0	334	334	0
Polemoniaceae	27	0	1	441	0	1
Polygalaceae	28	0	0	1333	0	0
Polygonaceae	54	6	1	1375	205	1
Pontederiaceae	2	0	0	39	0	0
Portulacaceae	5	0	0	113	0	0
Posidoniaceae	1	1	0	15	15	0
Potamogetonaceae	5	5	0	193	193	0
Primulaceae	58	0	2	3282	1	22
Proteaceae	81	0	2	1855	1	8
Quillajaceae	1	0	0	2	0	0
Rafflesiaceae	3	0	0	42	0	0
Ranunculaceae	54	0	4	3710	9	14
Rapateaceae	17	0	0	97	0	0
Resedaceae	11	1	0	119	16	0
Restionaceae	48	48	0	557	557	0
Rhabdodendraceae	1	0	0	3	0	0
Rhamnaceae	61	0	3	1201	0	6
Rhizophoraceae	16	0	1	153	0	1
Ripogonaceae	1	0	0	6	0	0
Roridulaceae	1	0	0	2	0	0
Rosaceae	134	9	2	6064	234	2
Rousseaceae	4	0	0	15	0	0
Rubiaceae	610	5	1	14242	182	2
Ruppiaceae	1	1	0	11	11	0
Rutaceae	153	1	2	2196	3	2
Sabiaceae	3	0	0	160	0	0
Salicaceae	55	4	1	1547	109	23
Salvadoraceae	3	1	0	11	4	0
Santalaceae	44	1	2	1115	373	3
Sapindaceae	141	1	1	2014	7	11
Sapotaceae	72	0	1	1424	0	1
Sarcobataceae	1	1	0	2	2	0
Sarcolaenaceae	10	0	0	72	0	0
Sarraceniaceae	3	0	0	48	0	0
Saururaceae	4	0	1	7	0	1
Saxifragaceae	33	0	0	891	0	0
Scheuchzeriaceae	1	1	0	1	1	0
Schisandraceae	3	0	0	78	0	0
Schlegeliaceae	4	0	0	37	0	0
Schoepfiaceae	3	0	0	37	0	0
Scrophulariaceae	62	0	1	2343	0	8
Setchellanthaceae	1	0	0	1	0	0
Simaroubaceae	19	1	0	128	2	0
Simmondsiaceae	1	1	0	2	2	0
Siparunaceae	2	0	0	59	0	0
Sladeniaceae	2	0	0	3	0	0
Smilacaceae	1	0	0	267	0	0
Solanaceae	99	0	0	2635	0	0
Sphaerosepalaceae	2	0	0	20	0	0
Sphenocleaceae	1	0	0	2	0	0
Stachyuraceae	1	0	0	12	0	0
Staphyleaceae	3	0	0	42	0	0
Stegnospermataceae	1	0	0	5	0	0
Stemonaceae	4	0	0	36	0	0
Stemonuraceae	12	0	0	79	0	0
Stilbaceae	12	0	0	42	0	0
Strasburgeriaceae	2	0	0	2	0	0
Strelitziaceae	3	0	0	12	0	0
Stylidiaceae	6	0	0	291	0	0
Styracaceae	12	0	0	163	0	0
Surianaceae	5	0	0	9	0	0
Symplocaceae	1	0	0	404	0	0
Talinaceae	3	0	0	29	0	0
Tamaricaceae	3	0	0	79	0	0
Tapisciaceae	2	0	0	6	0	0
Tecophilaeaceae	9	0	0	29	0	0
Tetrachondraceae	2	0	0	3	0	0
Tetramelaceae	2	2	0	2	2	0
Tetrameristaceae	3	0	0	3	0	0
Theaceae	12	1	0	315	5	0
Thomandersiaceae	1	0	0	6	0	0
Thurniaceae	2	2	0	4	4	0
Thymelaeaceae	52	1	1	946	20	1
Ticodendraceae	1	1	0	1	1	0
Tofieldiaceae	4	0	0	29	0	0
Torricelliaceae	3	0	0	10	0	0
Tovariaceae	1	0	0	2	0	0
Trigoniaceae	5	0	0	33	0	0
Trimeniaceae	1	0	0	8	0	0
Triuridaceae	8	0	0	59	0	0
Trochodendraceae	2	0	1	2	0	1
Tropaeolaceae	1	0	0	97	0	0
Typhaceae	2	2	0	71	71	0
Ulmaceae	8	8	0	65	65	0
Urticaceae	56	56	0	2053	2053	0
Vahliaceae	1	0	0	5	0	0
Velloziaceae	6	0	0	310	0	0
Verbenaceae	30	0	0	964	0	0
Viburnaceae	3	0	0	223	0	0
Violaceae	24	0	0	1155	0	0
Vitaceae	16	0	1	1042	0	1
Vochysiaceae	8	0	0	242	0	0
Welwitschiaceae	1	0	0	1	0	0
Winteraceae	5	1	0	93	1	0
Xeronemataceae	1	0	0	2	0	0
Xyridaceae	5	0	0	408	0	0
Zingiberaceae	62	0	0	1888	0	0
Zosteraceae	2	2	0	21	21	0
Zygophyllaceae	22	0	0	294	0	0
Sum	13772	1548	90	339876	32129	267
