# Supplementary material for: New calculations indicate that 90% of flowering plant species are animal-pollinated
Source: Natl Sci Rev. 2023 Aug 11;10(10):nwad219. doi: 10.1093/nsr/nwad219 (PMC10517183; doi:10.1093/nsr/nwad219)
Supplement: nwad219_Supplemental_Files [file nwad219_supplemental_files.zip › Table_S3_families_in_three_systems.xls]

## Sheet: Sheet1
Table S3. The 416, 465, and 414 families accepted by APG IV (2016) and the GBIF and WFO databases (both accessed in February 2023). Empty cells indicate absence of that family.
APG IV (2016)	GBIF, May 2023	WFO, May 2023
Acanthaceae	Acanthaceae	Acanthaceae
Achariaceae	Achariaceae	Achariaceae
Achatocarpaceae	Achatocarpaceae	Achatocarpaceae
Acoraceae	Acoraceae	Acoraceae
Actinidiaceae	Actinidiaceae	Actinidiaceae
Adoxaceae
Aextoxicaceae	Aextoxicaceae	Aextoxicaceae
	Agdestidaceae	Agdestidaceae
Aizoaceae	Aizoaceae	Aizoaceae
Akaniaceae	Akaniaceae	Akaniaceae
Alismataceae	Alismataceae	Alismataceae
Alseuosmiaceae	Alseuosmiaceae	Alseuosmiaceae
Alstroemeriaceae	Alstroemeriaceae	Alstroemeriaceae
Altingiaceae	Altingiaceae	Altingiaceae
Alzateaceae	Alzateaceae	Alzateaceae
Amaranthaceae	Amaranthaceae	Amaranthaceae
Amaryllidaceae	Amaryllidaceae	Amaryllidaceae
Amborellaceae	Amborellaceae	Amborellaceae
	Amphorogynaceae (split from Santalaceae)
Anacampserotaceae	Anacampserotaceae	Anacampserotaceae
Anacardiaceae	Anacardiaceae	Anacardiaceae
Ancistrocladaceae	Ancistrocladaceae	Ancistrocladaceae
Anisophylleaceae	Anisophylleaceae	Anisophylleaceae
Annonaceae	Annonaceae	Annonaceae
	Anthericaceae (split from Asparagaceae)
Aphanopetalaceae	Aphanopetalaceae	Aphanopetalaceae
Aphloiaceae	Aphloiaceae	Aphloiaceae
Apiaceae	Apiaceaetoal	Apiaceaetoal
Apocynaceae	Apocynaceae	Apocynaceae
Apodanthaceae	Apodanthaceae	Apodanthaceae
Aponogetonaceae	Aponogetonaceae	Aponogetonaceae
	Aptandraceae (split from Olacaceae)
Aquifoliaceae	Aquifoliaceae	Aquifoliaceae
Araceae	Araceae	Araceae
Araliaceae	Araliaceae	Araliaceae
Arecaceae	Arecaceae	Arecaceae
Argophyllaceae	Argophyllaceae	Argophyllaceae
Aristolochiaceae	Aristolochiaceae	Aristolochiaceae
	Asclepiadaceae (belongs in Apocynaceae)
Asparagaceae	Asparagaceae	Asparagaceae
Asphodelaceae	Asphodelaceae	Asphodelaceae
Asteliaceae	Asteliaceae	Asteliaceae
Asteraceae	Asteraceae	Asteraceae
Asteropeiaceae	Asteropeiaceae	Asteropeiaceae
Atherospermataceae	Atherospermataceae	Atherospermataceae
Austrobaileyaceae	Austrobaileyaceae	Austrobaileyaceae
Balanopaceae	Balanopaceae	Balanopaceae
Balanophoraceae	Balanophoraceae	Balanophoraceae
Balsaminaceae	Balsaminaceae	Balsaminaceae
Barbeuiaceae	Barbeuiaceae	Barbeuiaceae
Barbeyaceae	Barbeyaceae	Barbeyaceae
Basellaceae	Basellaceae	Basellaceae
Bataceae	Bataceae	Bataceae
Begoniaceae	Begoniaceae	Begoniaceae
Berberidaceae	Berberidaceae	Berberidaceae
Berberidopsidaceae	Berberidopsidaceae	Berberidopsidaceae
Betulaceae	Betulaceae	Betulaceae
Biebersteiniaceae	Biebersteiniaceae	Biebersteiniaceae
Bignoniaceae	Bignoniaceae	Bignoniaceae
Bixaceae	Bixaceae	Bixaceae
Blandfordiaceae	Blandfordiaceae	Blandfordiaceae
Bonnetiaceae	Bonnetiaceae	Bonnetiaceae
Boraginaceae	Boraginaceae	Boraginaceae
	Borthwickiaceae (split from Resedaceae by Su et al. 2012)
Boryaceae	Boryaceae	Boryaceae
Brassicaceae	Brassicaceae	Brassicaceae
Bromeliaceae	Bromeliaceae	Bromeliaceae
Brunelliaceae	Brunelliaceae	Brunelliaceae
Bruniaceae	Bruniaceae	Bruniaceae
Burmanniaceae	Burmanniaceae	Burmanniaceae
Burseraceae	Burseraceae	Burseraceae
Butomaceae	Butomaceae	Butomaceae
Buxaceae	Buxaceae	Buxaceae
Byblidaceae	Byblidaceae	Byblidaceae
Cabombaceae	Cabombaceae	Cabombaceae
Cactaceae	Cactaceae	Cactaceae
Calceolariaceae	Calceolariaceae	Calceolariaceae
Calophyllaceae	Calophyllaceae	Calophyllaceae
Calycanthaceae	Calycanthaceae	Calycanthaceae
Calyceraceae	Calyceraceae	Calyceraceae
Campanulaceae	Campanulaceae	Campanulaceae
Campynemataceae	Campynemataceae	Campynemataceae
Canellaceae	Canellaceae	Canellaceae
Cannabaceae	Cannabaceae	Cannabaceae
Cannaceae	Cannaceae	Cannaceae
Capparaceae	Capparaceae	Capparaceae
Caprifoliaceae	Caprifoliaceae	Caprifoliaceae
Cardiopteridaceae	Cardiopteridaceae	Cardiopteridaceae
Caricaceae	Caricaceae	Caricaceae
Carlemanniaceae	Carlemanniaceae	Carlemanniaceae
Caryocaraceae	Caryocaraceae	Caryocaraceae
Caryophyllaceae	Caryophyllaceae	Caryophyllaceae
Casuarinaceae	Casuarinaceae	Casuarinaceae
Celastraceae	Celastraceae	Celastraceae
Centroplacaceae	Centroplacaceae	Centroplacaceae
Cephalotaceae	Cephalotaceae	Cephalotaceae
Ceratophyllaceae	Ceratophyllaceae	Ceratophyllaceae
Cercidiphyllaceae	Cercidiphyllaceae	Cercidiphyllaceae
	Cervantesiaceae (split from Santalaceae)
Chloranthaceae	Chloranthaceae	Chloranthaceae
Chrysobalanaceae	Chrysobalanaceae	Chrysobalanaceae
Circaeasteraceae	Circaeasteraceae	Circaeasteraceae
Cistaceae	Cistaceae	Cistaceae
Cleomaceae	Cleomaceae	Cleomaceae
Clethraceae	Clethraceae	Clethraceae
Clusiaceae	Clusiaceae	Clusiaceae
	Cochlospermaceae (split from Bixaceae)
	Codonaceae (split from Boraginaceae)
Colchicaceae	Colchicaceae	Colchicaceae
	Coldeniaceae (split from Boraginaceae by J.S.Mill. & Gottschling 2016)
Columelliaceae	Columelliaceae	Columelliaceae
	Comandraceae (split from Santalaceae)
Combretaceae	Combretaceae	Combretaceae
Commelinaceae	Commelinaceae	Commelinaceae
Connaraceae	Connaraceae	Connaraceae
Convolvulaceae	Convolvulaceae	Convolvulaceae
	Corbichoniaceae (Thulin et al. 2016)
	Cordiaceae (split from Boraginaceae)
Coriariaceae	Coriariaceae	Coriariaceae
Cornaceae	Cornaceae	Cornaceae
Corsiaceae	Corsiaceae	Corsiaceae
Corynocarpaceae	Corynocarpaceae	Corynocarpaceae
Costaceae	Costaceae	Costaceae
	Coulaceae (split from Olacaceae)
Crassulaceae	Crassulaceae	Crassulaceae
Crossosomataceae	Crossosomataceae	Crossosomataceae
Crypteroniaceae	Crypteroniaceae	Crypteroniaceae
Ctenolophonaceae	Ctenolophonaceae	Ctenolophonaceae
Cucurbitaceae	Cucurbitaceae	Cucurbitaceae
Cunoniaceae	Cunoniaceae	Cunoniaceae
Curtisiaceae	Curtisiaceae	Curtisiaceae
Cyclanthaceae	Cyclanthaceae
Cymodoceaceae	Cymodoceaceae	Cymodoceaceae
Cynomoriaceae	Cynomoriaceae	Cynomoriaceae
Cyperaceae	Cyperaceae	Cyperaceae
Cyrillaceae	Cyrillaceae	Cyrillaceae
Cytinaceae	Cytinaceae	Cytinaceae
Daphniphyllaceae	Daphniphyllaceae	Daphniphyllaceae
Dasypogonaceae	Dasypogonaceae	Dasypogonaceae
Datiscaceae	Datiscaceae	Datiscaceae
Degeneriaceae	Degeneriaceae	Degeneriaceae
Diapensiaceae	Diapensiaceae	Diapensiaceae
Dichapetalaceae	Dichapetalaceae	Dichapetalaceae
Didiereaceae	Didiereaceae	Didiereaceae
	Didymelaceae (split from Buxaceae)
	Diegodendraceae (split from Bixaceae)
Dilleniaceae	Dilleniaceae	Dilleniaceae
Dioncophyllaceae	Dioncophyllaceae	Dioncophyllaceae
Dioscoreaceae	Dioscoreaceae	Dioscoreaceae
Dipentodontaceae	Dipentodontaceae	Dipentodontaceae
Dipterocarpaceae	Dipterocarpaceae	Dipterocarpaceae
Dirachmaceae	Dirachmaceae	Dirachmaceae
Doryanthaceae	Doryanthaceae	Doryanthaceae
Droseraceae	Droseraceae	Droseraceae
Drosophyllaceae	Drosophyllaceae	Drosophyllaceae
Ebenaceae	Ebenaceae	Ebenaceae
Ecdeiocoleaceae	Ecdeiocoleaceae	Ecdeiocoleaceae
	Ehretiaceae (split from Boraginaceae)
Elaeagnaceae	Elaeagnaceae	Elaeagnaceae
Elaeocarpaceae	Elaeocarpaceae	Elaeocarpaceae
Elatinaceae	Elatinaceae	Elatinaceae
Emblingiaceae	Emblingiaceae	Emblingiaceae
Ericaceae	Ericaceae	Ericaceae
Eriocaulaceae	Eriocaulaceae	Eriocaulaceae
	Erythropalaceae (split from Olacaceae)
Erythroxylaceae	Erythroxylaceae	Erythroxylaceae
Escalloniaceae	Escalloniaceae	Escalloniaceae
Eucommiaceae	Eucommiaceae	Eucommiaceae
Euphorbiaceae	Euphorbiaceae	Euphorbiaceae
Euphroniaceae	Euphroniaceae	Euphroniaceae
Eupomatiaceae	Eupomatiaceae	Eupomatiaceae
Eupteleaceae	Eupteleaceae	Eupteleaceae
Fabaceae	Fabaceae	Fabaceae
Fagaceae	Fagaceae	Fagaceae
	Flacourtiaceae (a polyphyletic group)
Flagellariaceae	Flagellariaceae	Flagellariaceae
Fouquieriaceae	Fouquieriaceae	Fouquieriaceae
Francoaceae	Francoaceae	Francoaceae
Frankeniaceae	Frankeniaceae	Frankeniaceae
Garryaceae	Garryaceae	Garryaceae
Geissolomataceae	Geissolomataceae	Geissolomataceae
Gelsemiaceae	Gelsemiaceae	Gelsemiaceae
Gentianaceae	Gentianaceae	Gentianaceae
Geraniaceae	Geraniaceae	Geraniaceae
Gerrardinaceae	Gerrardinaceae	Gerrardinaceae
Gesneriaceae	Gesneriaceae	Gesneriaceae
Gisekiaceae	Gisekiaceae	Gisekiaceae
Gomortegaceae	Gomortegaceae	Gomortegaceae
Goodeniaceae	Goodeniaceae	Goodeniaceae
Goupiaceae	Goupiaceae	Goupiaceae
Griseliniaceae	Griseliniaceae	Griseliniaceae
Grossulariaceae	Grossulariaceae	Grossulariaceae
Grubbiaceae	Grubbiaceae	Grubbiaceae
Guamatelaceae	Guamatelaceae	Guamatelaceae
Gunneraceae	Gunneraceae	Gunneraceae
Gyrostemonaceae	Gyrostemonaceae	Gyrostemonaceae
Haemodoraceae	Haemodoraceae	Haemodoraceae
Halophytaceae	Halophytaceae	Halophytaceae
Haloragaceae	Haloragaceae	Haloragaceae
Hamamelidaceae	Hamamelidaceae	Hamamelidaceae
Hanguanaceae	Hanguanaceae	Hanguanaceae
Heliconiaceae	Heliconiaceae	Heliconiaceae
	Heliotropiaceae (split from Boraginaceae)
Helwingiaceae	Helwingiaceae	Helwingiaceae
Hernandiaceae	Hernandiaceae	Hernandiaceae
Himantandraceae	Himantandraceae	Himantandraceae
	Hoplestigmataceae (split from Boraginaceae)
Huaceae	Huaceae	Huaceae
Humiriaceae	Humiriaceae	Humiriaceae
Hydatellaceae	Hydatellaceae	Hydatellaceae
	Hydnoraceae (split from Aristolochiaceae)
Hydrangeaceae	Hydrangeaceae	Hydrangeaceae
Hydrocharitaceae	Hydrocharitaceae	Hydrocharitaceae
Hydroleaceae	Hydroleaceae	Hydroleaceae
	Hydrophyllaceae (split from Boraginaceae)
Hydrostachyaceae	Hydrostachyaceae	Hydrostachyaceae
Hypericaceae	Hypericaceae	Hypericaceae
Hypoxidaceae	Hypoxidaceae	Hypoxidaceae
	Hypseocharitaceae (isolated clade in Geraniales)
Icacinaceae	Icacinaceae	Icacinaceae
Iridaceae	Iridaceae	Iridaceae
Irvingiaceae	Irvingiaceae	Irvingiaceae
Iteaceae	Iteaceae	Iteaceae
	Ixerbaceae (split from Strasbugeriaceae)
Ixioliriaceae	Ixioliriaceae	Ixioliriaceae
Ixonanthaceae	Ixonanthaceae	Ixonanthaceae
Joinvilleaceae	Joinvilleaceae	Joinvilleaceae
Juglandaceae	Juglandaceae	Juglandaceae
Juncaceae	Juncaceae	Juncaceae
Juncaginaceae	Juncaginaceae	Juncaginaceae
Kewaceae	Kewaceae
Kirkiaceae	Kirkiaceae	Kirkiaceae
Koeberliniaceae	Koeberliniaceae	Koeberliniaceae
Krameriaceae	Krameriaceae	Krameriaceae
Lacistemataceae	Lacistemataceae	Lacistemataceae
Lamiaceae	Lamiaceae	Lamiaceae
Lanariaceae	Lanariaceae	Lanariaceae
Lardizabalaceae	Lardizabalaceae	Lardizabalaceae
Lauraceae	Lauraceae	Lauraceae
Lecythidaceae	Lecythidaceae	Lecythidaceae
	Lennoaceae (holoparasitic clade in Boraginales)
Lentibulariaceae	Lentibulariaceae	Lentibulariaceae
Lepidobotryaceae	Lepidobotryaceae	Lepidobotryaceae
Liliaceae	Liliaceae	Liliaceae
Limeaceae	Limeaceae	Limeaceae
Limnanthaceae	Limnanthaceae	Limnanthaceae
Linaceae	Linaceae	Linaceae
Linderniaceae	Linderniaceae	Linderniaceae
Loasaceae	Loasaceae	Loasaceae
Loganiaceae	Loganiaceae	Loganiaceae
Lophiocarpaceae	Lophiocarpaceae	Lophiocarpaceae
Lophopyxidaceae	Lophopyxidaceae	Lophopyxidaceae
Loranthaceae	Loranthaceae	Loranthaceae
Lowiaceae	Lowiaceae	Lowiaceae
Lythraceae	Lythraceae	Lythraceae
Macarthuriaceae	Macarthuriaceae	Macarthuriaceae
Magnoliaceae	Magnoliaceae	Magnoliaceae
	Malesherbiaceae (split from Passifloraceae)
Malpighiaceae	Malpighiaceae	Malpighiaceae
Malvaceae	Malvaceae	Malvaceae
Marantaceae	Marantaceae	Marantaceae
Marcgraviaceae	Marcgraviaceae	Marcgraviaceae
Martyniaceae	Martyniaceae	Martyniaceae
Maundiaceae	Maundiaceae	Maundiaceae
Mayacaceae	Mayacaceae	Mayacaceae
Mazaceae	Mazaceae	Mazaceae
	Medusagynaceae (split from Ochnaceae)
Melanthiaceae	Melanthiaceae	Melanthiaceae
Melastomataceae	Melastomataceae	Melastomataceae
Meliaceae	Meliaceae	Meliaceae
	Melianthaceae (split from Francoaceae)
Menispermaceae	Menispermaceae	Menispermaceae
Menyanthaceae	Menyanthaceae	Menyanthaceae
Metteniusaceae	Metteniusaceae	Metteniusaceae
Microteaceae	Microteaceae	Microteaceae
Misodendraceae	Misodendraceae	Misodendraceae
Mitrastemonaceae	Mitrastemonaceae	Mitrastemonaceae
Molluginaceae	Molluginaceae	Molluginaceae
Monimiaceae	Monimiaceae	Monimiaceae
Montiaceae	Montiaceae	Montiaceae
Montiniaceae	Montiniaceae	Montiniaceae
Moraceae	Moraceae	Moraceae
Moringaceae	Moringaceae	Moringaceae
Muntingiaceae	Muntingiaceae	Muntingiaceae
Musaceae	Musaceae	Musaceae
Myodocarpaceae	Myodocarpaceae	Myodocarpaceae
Myricaceae	Myricaceae	Myricaceae
Myristicaceae	Myristicaceae	Myristicaceae
Myrothamnaceae	Myrothamnaceae	Myrothamnaceae
Myrtaceae	Myrtaceae	Myrtaceae
	Mystropetalaceae (split from Balanophoraceae)
	Namaceae (split from Boraginaceae)
	Nanodeaceae (split from Santalaceae)
Nartheciaceae	Nartheciaceae	Nartheciaceae
Nelumbonaceae	Nelumbonaceae	Nelumbonaceae
Nepenthaceae	Nepenthaceae	Nepenthaceae
Neuradaceae	Neuradaceae	Neuradaceae
Nitrariaceae	Nitrariaceae	Nitrariaceae
Nothofagaceae	Nothofagaceae	Nothofagaceae
Nyctaginaceae	Nyctaginaceae	Nyctaginaceae
Nymphaeaceae	Nymphaeaceae	Nymphaeaceae
Nyssaceae	Nyssaceae	Nyssaceae
Ochnaceae	Ochnaceae	Ochnaceae
	Octoknemaceae (split from Olacaceae)
Olacaceae	Olacaceae	Olacaceae
Oleaceae	Oleaceae	Oleaceae
Onagraceae	Onagraceae	Onagraceae
Oncothecaceae	Oncothecaceae	Oncothecaceae
Opiliaceae	Opiliaceae	Opiliaceae
Orchidaceae	Orchidaceae	Orchidaceae
Orobanchaceae	Orobanchaceae	Orobanchaceae
Oxalidaceae	Oxalidaceae	Oxalidaceae
Paeoniaceae	Paeoniaceae	Paeoniaceae
Pandaceae	Pandaceae	Pandaceae
Pandanaceae	Pandanaceae	Pandanaceae
Papaveraceae	Papaveraceae	Papaveraceae
Paracryphiaceae	Paracryphiaceae	Paracryphiaceae
	Parnassiaceae (part of Celastraceae)
Passifloraceae	Passifloraceae	Passifloraceae
Paulowniaceae	Paulowniaceae	Paulowniaceae
Pedaliaceae	Pedaliaceae	Pedaliaceae
	Peltantheraceae (distinct clade in Lamiales)
Penaeaceae	Penaeaceae	Penaeaceae
Pennantiaceae	Pennantiaceae	Pennantiaceae
Pentadiplandraceae	Pentadiplandraceae	Pentadiplandraceae
Pentaphragmataceae	Pentaphragmataceae	Pentaphragmataceae
Pentaphylacaceae	Pentaphylacaceae	Pentaphylacaceae
Penthoraceae	Penthoraceae	Penthoraceae
Peraceae	Peraceae	Peraceae
Peridiscaceae	Peridiscaceae	Peridiscaceae
Petenaeaceae	Petenaeaceae	Petenaeaceae
Petermanniaceae	Petermanniaceae	Petermanniaceae
Petiveriaceae		Petiveriaceae
Petrosaviaceae	Petrosaviaceae	Petrosaviaceae
Phellinaceae	Phellinaceae	Phellinaceae
Philesiaceae	Philesiaceae	Philesiaceae
Philydraceae	Philydraceae	Philydraceae
Phrymaceae	Phrymaceae	Phrymaceae
Phyllanthaceae	Phyllanthaceae	Phyllanthaceae
Phyllonomaceae	Phyllonomaceae	Phyllonomaceae
Physenaceae	Physenaceae	Physenaceae
Phytolaccaceae	Phytolaccaceae	Phytolaccaceae
Picramniaceae	Picramniaceae	Picramniaceae
Picrodendraceae	Picrodendraceae	Picrodendraceae
Piperaceae	Piperaceae	Piperaceae
Pittosporaceae	Pittosporaceae	Pittosporaceae
Plantaginaceae	Plantaginaceae	Plantaginaceae
Platanaceae	Platanaceae	Platanaceae
Plocospermataceae	Plocospermataceae	Plocospermataceae
Plumbaginaceae	Plumbaginaceae	Plumbaginaceae
Poaceae	Poaceae	Poaceae
Podostemaceae	Podostemaceae	Podostemaceae
Polemoniaceae	Polemoniaceae	Polemoniaceae
Polygalaceae	Polygalaceae	Polygalaceae
Polygonaceae	Polygonaceae	Polygonaceae
Pontederiaceae	Pontederiaceae	Pontederiaceae
Portulacaceae	Portulacaceae	Portulacaceae
Posidoniaceae	Posidoniaceae	Posidoniaceae
Potamogetonaceae	Potamogetonaceae	Potamogetonaceae
Primulaceae	Primulaceae	Primulaceae
Proteaceae	Proteaceae	Proteaceae
	Pteridophyllaceae (part of Papaveraceae)
Putranjivaceae	Putranjivaceae
	Quiinaceae (part of Ochnaceae)
Quillajaceae	Quillajaceae	Quillajaceae
Rafflesiaceae	Rafflesiaceae	Rafflesiaceae
Ranunculaceae	Ranunculaceae	Ranunculaceae
Rapateaceae	Rapateaceae	Rapateaceae
	Rehmanniaceae (split from Orobanchaceae)
Resedaceae	Resedaceae	Resedaceae
Restionaceae	Restionaceae	Restionaceae
Rhabdodendraceae	Rhabdodendraceae	Rhabdodendraceae
Rhamnaceae	Rhamnaceae	Rhamnaceae
Rhizophoraceae	Rhizophoraceae	Rhizophoraceae
Ripogonaceae	Ripogonaceae	Ripogonaceae
Roridulaceae	Roridulaceae	Roridulaceae
Rosaceae	Rosaceae	Rosaceae
Rousseaceae	Rousseaceae	Rousseaceae
Rubiaceae	Rubiaceae	Rubiaceae
Ruppiaceae	Ruppiaceae	Ruppiaceae
Rutaceae	Rutaceae	Rutaceae
Sabiaceae	Sabiaceae	Sabiaceae
Salicaceae	Salicaceae	Salicaceae
Salvadoraceae	Salvadoraceae	Salvadoraceae
Santalaceae	Santalaceae	Santalaceae
Sapindaceae	Sapindaceae	Sapindaceae
Sapotaceae	Sapotaceae	Sapotaceae
Sarcobataceae	Sarcobataceae	Sarcobataceae
Sarcolaenaceae	Sarcolaenaceae	Sarcolaenaceae
Sarraceniaceae	Sarraceniaceae	Sarraceniaceae
Saururaceae	Saururaceae	Saururaceae
Saxifragaceae	Saxifragaceae	Saxifragaceae
Scheuchzeriaceae	Scheuchzeriaceae	Scheuchzeriaceae
Schisandraceae	Schisandraceae	Schisandraceae
Schlegeliaceae	Schlegeliaceae	Schlegeliaceae
Schoepfiaceae	Schoepfiaceae	Schoepfiaceae
Scrophulariaceae	Scrophulariaceae	Scrophulariaceae
Setchellanthaceae	Setchellanthaceae	Setchellanthaceae
Simaroubaceae	Simaroubaceae	Simaroubaceae
Simmondsiaceae	Simmondsiaceae	Simmondsiaceae
Siparunaceae	Siparunaceae	Siparunaceae
Sladeniaceae	Sladeniaceae	Sladeniaceae
Smilacaceae	Smilacaceae	Smilacaceae
Solanaceae	Solanaceae	Solanaceae
Sphaerosepalaceae	Sphaerosepalaceae	Sphaerosepalaceae
Sphenocleaceae	Sphenocleaceae	Sphenocleaceae
Stachyuraceae	Stachyuraceae	Stachyuraceae
Staphyleaceae	Staphyleaceae	Staphyleaceae
Stegnospermataceae	Stegnospermataceae	Stegnospermataceae
Stemonaceae	Stemonaceae	Stemonaceae
Stemonuraceae	Stemonuraceae	Stemonuraceae
	Sterculiaceae (a polyphyletic group that belongs in Malvaceae)
Stilbaceae	Stilbaceae	Stilbaceae
	Stixaceae (split from Capparaceae)
Strasburgeriaceae	Strasburgeriaceae	Strasburgeriaceae
Strelitziaceae	Strelitziaceae	Strelitziaceae
	Strombosiaceae (split from Olacaceae)
Stylidiaceae	Stylidiaceae	Stylidiaceae
Styracaceae	Styracaceae	Styracaceae
Surianaceae	Surianaceae	Surianaceae
Symplocaceae	Symplocaceae	Symplocaceae
Talinaceae	Talinaceae	Talinaceae
Tamaricaceae	Tamaricaceae	Tamaricaceae
Tapisciaceae	Tapisciaceae	Tapisciaceae
Tecophilaeaceae	Tecophilaeaceae	Tecophilaeaceae
Tetracarpaeaceae	Tetracarpaeaceae
Tetrachondraceae	Tetrachondraceae	Tetrachondraceae
	Tetradiclidaceae (Takht. split from Nitrariaceae)
Tetramelaceae	Tetramelaceae	Tetramelaceae
Tetrameristaceae	Tetrameristaceae	Tetrameristaceae
Theaceae	Theaceae	Theaceae
	Thesiaceae (Vest. 1818, splits within Santalales)
Thomandersiaceae	Thomandersiaceae	Thomandersiaceae
Thurniaceae	Thurniaceae	Thurniaceae
Thymelaeaceae	Thymelaeaceae	Thymelaeaceae
Ticodendraceae	Ticodendraceae	Ticodendraceae
	Tiganophytaceae (Phytotaxa. 439 (3): 171–185, 2020)
Tofieldiaceae	Tofieldiaceae	Tofieldiaceae
Torricelliaceae	Torricelliaceae	Torricelliaceae
Tovariaceae	Tovariaceae	Tovariaceae
Trigoniaceae	Trigoniaceae	Trigoniaceae
Trimeniaceae	Trimeniaceae	Trimeniaceae
Triuridaceae	Triuridaceae	Triuridaceae
Trochodendraceae	Trochodendraceae	Trochodendraceae
Tropaeolaceae	Tropaeolaceae	Tropaeolaceae
	Turneraceae
Typhaceae	Typhaceae	Typhaceae
Ulmaceae	Ulmaceae	Ulmaceae
Urticaceae	Urticaceae	Urticaceae
Vahliaceae	Vahliaceae	Vahliaceae
Velloziaceae	Velloziaceae	Velloziaceae
Verbenaceae	Verbenaceae	Verbenaceae
	Viburnaceae	Viburnaceae
Violaceae	Violaceae	Violaceae
	Viscaceae
Vitaceae	Vitaceae	Vitaceae
	Vivianiaceae
Vochysiaceae	Vochysiaceae	Vochysiaceae
	Wellstediaceae	Welwitschiaceae
	Wightiaceae
Winteraceae	Winteraceae	Winteraceae
Xeronemataceae	Xeronemataceae	Xeronemataceae
	Ximeniaceae
Xyridaceae	Xyridaceae	Xyridaceae
Zingiberaceae	Zingiberaceae	Zingiberaceae
Zosteraceae	Zosteraceae	Zosteraceae
Zygophyllaceae	Zygophyllaceae	Zygophyllaceae
