# Supplementary material for: New calculations indicate that 90% of flowering plant species are animal-pollinated
Source: Natl Sci Rev. 2023 Aug 11;10(10):nwad219. doi: 10.1093/nsr/nwad219 (PMC10517183; doi:10.1093/nsr/nwad219)
Supplement: nwad219_Supplemental_Files [file nwad219_supplemental_files.zip › Table_S4_references_listed.xls]

## Sheet: Sheet2
Table S4. Taxa with abiotic pollination (ABP), biotic pollination (BP), and both pollination modes (Dual) at the family, genus, and species level, based on the cited references. The rightmost column contains notes. See Table S3 for the different family concepts in APG (2016) and GBIF and WFO accessed in February 2023.
APG IV	GBIF												WFO
	FAMILY	Total genus	ABP genus	Dual genus	Total species	ABP species	Dual species	REF	Genus	spp	Mode	tips	Famlily	Total genus	ABP genus	Dual genus	Total species	ABP species	Dual species	Study	Genus	spp	Mode	tips
Acanthaceae	Acanthaceae	194	0	0	5237	0	0						Acanthaceae	207	0	0	5398	0	0
Achariaceae	Achariaceae	31	0	0	160	0	0						Achariaceae	31	0	0	190	0	0
Achatocarpaceae	Achatocarpaceae total	2	2	0	10	10	0						Achatocarpaceae total	2	2	0	10	10	0
	Achatocarpaceae							Bullock, S. H. (1994). WIND POLLINATION OF NEOTROPICAL DIOECIOUS TREES. Biotropica, 26(2), 172-179. doi:10.2307/2388806	Achatocarpus	Achatocarpus gracilis	wind		Achatocarpaceae							Bullock, S. H. (1994). WIND POLLINATION OF NEOTROPICAL DIOECIOUS TREES. Biotropica, 26(2), 172-179. doi:10.2307/2388806	Achatocarpus	Achatocarpus gracilis	wind
	Achatocarpaceae							Ackerman, J. D. (2000). Abiotic pollen and pollination: ecological, functional, and evolutionary perspectives. Plant Systematics and Evolution, 222, 167-185.	Achatocarpus	Achatocarpus	wind		Achatocarpaceae							Ackerman, J. D. (2000). Abiotic pollen and pollination: ecological, functional, and evolutionary perspectives. Plant Systematics and Evolution, 222, 167-185.	Achatocarpus	Achatocarpus	wind
	Achatocarpaceae							Renner, S. S. (2014). The relative and absolute frequencies of angiosperm sexual systems: dioecy, monoecy, gynodioecy, and an updated online database. American Journal of botany, 101(10), 1588-1596.	Achatocarpus	Achatocarpus	wind		Achatocarpaceae							Renner, S. S. (2014). The relative and absolute frequencies of angiosperm sexual systems: dioecy, monoecy, gynodioecy, and an updated online database. American Journal of botany, 101(10), 1588-1596.	Achatocarpus		wind
	Achatocarpaceae							Renner, S. S. (2014). The relative and absolute frequencies of angiosperm sexual systems: dioecy, monoecy, gynodioecy, and an updated online database. American Journal of botany, 101(10), 1588-1596.	Phaulothamnus	Phaulothamnus	wind		Achatocarpaceae							Renner, S. S. (2014). The relative and absolute frequencies of angiosperm sexual systems: dioecy, monoecy, gynodioecy, and an updated online database. American Journal of botany, 101(10), 1588-1596.	Phaulothamnus		wind
Acoraceae	Acoraceae	1	0	0	3	0	0						Acoraceae	1	0	0	2	0	0
Actinidiaceae	Actinidiaceae total	5	0	1	410	0	2						Actinidiaceae total	3	0	1	385	0	2
	Actinidiaceae							Testolin, R., Vizzotto, G., & Costa, G. (1991). KIWIFRUIT POLLINATION BY WIND AND INSECTS IN ITALY. New Zealand Journal of Crop and Horticultural Science, 19(4), 381-384. doi:10.1080/01140671.1991.10422880	Actinidia	kiwi fruit Actinidia chinensis	dual		Actinidiaceae							Testolin, R., Vizzotto, G., & Costa, G. (1991). KIWIFRUIT POLLINATION BY WIND AND INSECTS IN ITALY. New Zealand Journal of Crop and Horticultural Science, 19(4), 381-384. doi:10.1080/01140671.1991.10422880	Actinidia	kiwi fruit Actinidia chinensis	dual
	Actinidiaceae							Costa, G., Testolin, R., & Vizzotto, G. (1993). KIWIFRUIT POLLINATION - AN UNBIASED ESTIMATE OF WIND AND BEE CONTRIBUTION. New Zealand Journal of Crop and Horticultural Science, 21(2), 189-195. doi:10.1080/01140671.1993.9513767	Actinidia	kiwifruit	dual		Actinidiaceae							Costa, G., Testolin, R., & Vizzotto, G. (1993). KIWIFRUIT POLLINATION - AN UNBIASED ESTIMATE OF WIND AND BEE CONTRIBUTION. New Zealand Journal of Crop and Horticultural Science, 21(2), 189-195. doi:10.1080/01140671.1993.9513767	Actinidia	kiwifruit	dual
	Actinidiaceae							Malaboeuf, F., Vaissiere, B. E., & Cour, P. (1997). Pollen flow in the atmosphere of kiwi fruit (Actinidia deliciosa) orchards. In E. Sfakiotakis & J. Porlingis (Eds.), Third International Symposium on Kiwifruit, Vols 1 and 2 (pp. 413-418). Leuven 1: International Society Horticultural Science.	Actinidia	kiwi fruit (Actinidia deliciosa)	wind		Actinidiaceae							Malaboeuf, F., Vaissiere, B. E., & Cour, P. (1997). Pollen flow in the atmosphere of kiwi fruit (Actinidia deliciosa) orchards. In E. Sfakiotakis & J. Porlingis (Eds.), Third International Symposium on Kiwifruit, Vols 1 and 2 (pp. 413-418). Leuven 1: International Society Horticultural Science.	Actinidia	kiwi fruit (Actinidia deliciosa)	dual	Little wind pollination took place at night.
	Actinidiaceae							Abrahamczyk, S., Struck, J. H., & Weigend, M. (2023). The best of two worlds: ecology and evolution of ambophilous plants. Biological Reviews, 98(2), 391-425.	Actinidia	Actinidia chinensis var. chinensis	dual		Actinidiaceae							Abrahamczyk, S., Struck, J. H., & Weigend, M. (2023). The best of two worlds: ecology and evolution of ambophilous plants. Biological Reviews, 98(2), 391-425.	Actinidia	Actinidia chinensis var. chinensis	dual
	Actinidiaceae							Abrahamczyk, S., Struck, J. H., & Weigend, M. (2023). The best of two worlds: ecology and evolution of ambophilous plants. Biological Reviews, 98(2), 391-426.	Actinidia	Actinidia deliciosa	dual		Actinidiaceae							Abrahamczyk, S., Struck, J. H., & Weigend, M. (2023). The best of two worlds: ecology and evolution of ambophilous plants. Biological Reviews, 98(2), 391-426.	Actinidia	Actinidia deliciosa	dual
Adoxaceae
Aextoxicaceae	Aextoxicaceae	1	0	0	1	0	0						Aextoxicaceae	1	0	0	1	0	0
	Agdestidaceae	1	0	0	1	0	0						Agdestidaceae	1	0	0	1	0	0
Aizoaceae	Aizoaceae	119	0	0	1759	0	0						Aizoaceae	125	0	0	1869	0	0
Akaniaceae	Akaniaceae	2	0	0	3	0	0						Akaniaceae	2	0	0	2	0	0
Alismataceae	Alismataceae	20	0	0	124	0	0						Alismataceae	18	0	0	121	0	0
Alseuosmiaceae	Alseuosmiaceae	5	0	0	11	0	0						Alseuosmiaceae	4	0	0	9	0	0
Alstroemeriaceae	Alstroemeriaceae	4	0	0	252	0	0						Alstroemeriaceae	4	0	0	261	0	0
Altingiaceae	Altingiaceae total	1	1	0	22	22	0						Altingiaceae total
	Altingiaceae							Regal, P. J. (1982). POLLINATION BY WIND AND ANIMALS - ECOLOGY OF GEOGRAPHIC PATTERNS. Annual Review of Ecology and Systematics, 13, 497-524. doi:10.1146/annurev.es.13.110182.002454	Liquidambar	Liquidambar all	wind	sweetgum	Altingiaceae	1	1	0	15	15	0	Regal, P. J. (1982). POLLINATION BY WIND AND ANIMALS - ECOLOGY OF GEOGRAPHIC PATTERNS. Annual Review of Ecology and Systematics, 13, 497-524. doi:10.1146/annurev.es.13.110182.002454	Liquidambar	Liquidambar all	wind	sweetgum
Alzateaceae	Alzateaceae	1	0	0	1	0	0						Alzateaceae	1	0	0	1	0	0
Amaranthaceae	Amaranthaceae total	183	181	2	2323	2321	2						Amaranthaceae total	179	177	2	2032	2030	2
	Amaranthaceae							Palacios, I. S., Molina, R. T., & Rodriguez, A. F. M. (2000). Influence of wind direction on pollen concentration in the atmosphere. International Journal of Biometeorology, 44(3), 128-133. doi:10.1007/s004840000059	-		wind		Amaranthaceae							Palacios, I. S., Molina, R. T., & Rodriguez, A. F. M. (2000). Influence of wind direction on pollen concentration in the atmosphere. International Journal of Biometeorology, 44(3), 128-133. doi:10.1007/s004840000059	-		wind
	Amaranthaceae							Rodriguez, A. F. M., Palacios, I. S., Molina, R. T., Corchero, A. M., & Munoz, J. T. (2000). Dispersal of Amaranthaceae and Chenopodiaceae pollen in the atmosphere of Extremadura (SW Spain). Grana, 39(1), 56-62. doi:10.1080/00173130150503812	-		wind		Amaranthaceae							Rodriguez, A. F. M., Palacios, I. S., Molina, R. T., Corchero, A. M., & Munoz, J. T. (2000). Dispersal of Amaranthaceae and Chenopodiaceae pollen in the atmosphere of Extremadura (SW Spain). Grana, 39(1), 56-62. doi:10.1080/00173130150503812	-		wind
	Amaranthaceae							Renner, S. S. (2014). The relative and absolute frequencies of angiosperm sexual systems: dioecy, monoecy, gynodioecy, and an updated online database. American Journal of botany, 101(10), 1588-1596.	Aerva	Aerva	wind		Amaranthaceae							Renner, S. S. (2014). The relative and absolute frequencies of angiosperm sexual systems: dioecy, monoecy, gynodioecy, and an updated online database. American Journal of botany, 101(10), 1588-1596.	Aerva WFO=20	Aerva	wind
	Chenopodioideae (Chenopodiaceae)							Ackerman, J. D. (2000). Abiotic pollen and pollination: ecological, functional, and evolutionary perspectives. Plant Systematics and Evolution, 222, 167-185.	ALL	Total	wind	In Ackerman 2000, Chenopodioideae (Chenopodiaceae) was treated as totally wind-pollinated; now Chenopodiaceae has been merged into Amaranthaceae; we have to re-evaluate this family	Chenopodioideae (Chenopodiaceae)							Ackerman, J. D. (2000). Abiotic pollen and pollination: ecological, functional, and evolutionary perspectives. Plant Systematics and Evolution, 222, 167-185.	ALL	Total	wind	In Ackerman 2000, Chenopodioideae (Chenopodiaceae) was treated as totally wind-pollinated; now Chenopodiaceae has been merged into Amaranthaceae; we have to re-evaluate this family
	Amaranthaceae							Cane, J. H., Buchmann, S. L., & Laberge, W. E. (1992). THE SOLITARY BEE MELISSODES-THELYPODII-THELYPODII COCKERELL (HYMENOPTERA, ANTHOPHORIDAE) COLLECTS POLLEN FROM WIND-POLLINATED AMARANTHUS-PALMERI WATSON. Pan-Pacific Entomologist, 68(2), 97-99. Retrieved from <Go to ISI>://WOS:A1992HV74300002	Amaranthus	Amaranthus palmeri Watson	wind		Amaranthaceae							Aluri, J. S. R., & Chappidi, P. R. (2018). Reproductive ecology of Allmania nodiflora, Celosia argentea var. margaritacea, and Digera muricata (Amaranthaceae). Botanica Serbica, 42(2).	Allmania	Allmania nodiflora,	dual	Zhang, M. Y., Lu, L., Wortley, A. H., Wang, H., Li, D. Z., & Blackmore, S. (2017). EVOLUTION OF ANGIOSPERM POLLEN: 4. BASAL EUDICOTS. Annals of the Missouri Botanical Garden, 102(1), 141-182. doi:10.3417/2015035; All three species are anemophilous and entomophilous.
	Amaranthaceae							Liu, J. Y., Davis, A. S., & Tranel, P. J. (2012). Pollen Biology and Dispersal Dynamics in Waterhemp (Amaranthus tuberculatus). Weed Science, 60(3), 416-422. doi:10.1614/ws-d-11-00201.1	Amaranthus	Waterhemp (Amaranthus tuberculatus)	wind		Amaranthaceae							Cane, J. H., Buchmann, S. L., & Laberge, W. E. (1992). THE SOLITARY BEE MELISSODES-THELYPODII-THELYPODII COCKERELL (HYMENOPTERA, ANTHOPHORIDAE) COLLECTS POLLEN FROM WIND-POLLINATED AMARANTHUS-PALMERI WATSON. Pan-Pacific Entomologist, 68(2), 97-99. Retrieved from <Go to ISI>://WOS:A1992HV74300002	Amaranthus	Amaranthus palmeri Watson	wind
	Amaranthaceae							Butcher, C. L., Rubin, B. Y., Anderson, S. L., & Lewis, J. D. (2020). Pollen dispersal patterns differ among sites for a wind-pollinated species and an insect-pollinated species. American Journal of Botany, 107(11), 1504-1517. doi:10.1002/ajb2.1554	Amaranthus	wind-pollinated species (waterhemp; Amaranthus tuberculatus)	wind		Amaranthaceae							Liu, J. Y., Davis, A. S., & Tranel, P. J. (2012). Pollen Biology and Dispersal Dynamics in Waterhemp (Amaranthus tuberculatus). Weed Science, 60(3), 416-422. doi:10.1614/ws-d-11-00201.1	Amaranthus	Waterhemp (Amaranthus tuberculatus)	wind
	Amaranthaceae							Butcher, C. L., Rubin, B. Y., Anderson, S. L., Nandula, V. K., Owen, M. D. K., Gardner, R. G., & Lewis, J. D. (2020). Combining rare alleles and grouped pollen donors to assign paternity in pollen dispersal studies. Applications in Plant Sciences, 8(3), 10. doi:10.1002/aps3.11330	Amaranthus	wind-pollinated Amaranthus tuberculatus	wind		Amaranthaceae							Butcher, C. L., Rubin, B. Y., Anderson, S. L., & Lewis, J. D. (2020). Pollen dispersal patterns differ among sites for a wind-pollinated species and an insect-pollinated species. American Journal of Botany, 107(11), 1504-1517. doi:10.1002/ajb2.1554	Amaranthus	wind-pollinated species (waterhemp; Amaranthus tuberculatus)	wind
	Amaranthaceae							Lemen, C. (1980). ALLOCATION OF REPRODUCTIVE EFFORT TO THE MALE AND FEMALE STRATEGIES IN WIND-POLLINATED PLANTS. Oecologia, 45(2), 156-159. doi:10.1007/bf00346454	Amaranthus	Amaranthus powellii	wind		Amaranthaceae							Butcher, C. L., Rubin, B. Y., Anderson, S. L., Nandula, V. K., Owen, M. D. K., Gardner, R. G., & Lewis, J. D. (2020). Combining rare alleles and grouped pollen donors to assign paternity in pollen dispersal studies. Applications in Plant Sciences, 8(3), 10. doi:10.1002/aps3.11330	Amaranthus	wind-pollinated Amaranthus tuberculatus	wind
	Amaranthaceae							Lemen, C. (1980). ALLOCATION OF REPRODUCTIVE EFFORT TO THE MALE AND FEMALE STRATEGIES IN WIND-POLLINATED PLANTS. Oecologia, 45(2), 156-159. doi:10.1007/bf00346455	Amaranthus	Amaranthus hybridus	wind		Amaranthaceae							Lemen, C. (1980). ALLOCATION OF REPRODUCTIVE EFFORT TO THE MALE AND FEMALE STRATEGIES IN WIND-POLLINATED PLANTS. Oecologia, 45(2), 156-159. doi:10.1007/bf00346454	Amaranthus	Amaranthus powellii	wind
	Amaranthaceae							Lemen, C. (1980). ALLOCATION OF REPRODUCTIVE EFFORT TO THE MALE AND FEMALE STRATEGIES IN WIND-POLLINATED PLANTS. Oecologia, 45(2), 156-159. doi:10.1007/bf00346456	Amaranthus	Amaranthus palmerii	wind		Amaranthaceae							Lemen, C. (1980). ALLOCATION OF REPRODUCTIVE EFFORT TO THE MALE AND FEMALE STRATEGIES IN WIND-POLLINATED PLANTS. Oecologia, 45(2), 156-159. doi:10.1007/bf00346455	Amaranthus	Amaranthus hybridus	wind
	Amaranthaceae							Lemen, C. (1980). ALLOCATION OF REPRODUCTIVE EFFORT TO THE MALE AND FEMALE STRATEGIES IN WIND-POLLINATED PLANTS. Oecologia, 45(2), 156-159. doi:10.1007/bf00346457	Amaranthus	Amaranthus tamariscina	wind		Amaranthaceae							Lemen, C. (1980). ALLOCATION OF REPRODUCTIVE EFFORT TO THE MALE AND FEMALE STRATEGIES IN WIND-POLLINATED PLANTS. Oecologia, 45(2), 156-159. doi:10.1007/bf00346456	Amaranthus	Amaranthus palmerii	wind
	Amaranthaceae							Renner, S. S. (2014). The relative and absolute frequencies of angiosperm sexual systems: dioecy, monoecy, gynodioecy, and an updated online database. American Journal of botany, 101(10), 1588-1597.	Amaranthus	Amaranthus	wind		Amaranthaceae							Lemen, C. (1980). ALLOCATION OF REPRODUCTIVE EFFORT TO THE MALE AND FEMALE STRATEGIES IN WIND-POLLINATED PLANTS. Oecologia, 45(2), 156-159. doi:10.1007/bf00346457	Amaranthus	Amaranthus tamariscina	wind
	Chenopodiaceae/Chenopodioideae							Ackerman, J. D. (2000). Abiotic pollen and pollination: ecological, functional, and evolutionary perspectives. Plant Systematics and Evolution, 222, 167-185.	Archiatriplex	Archiatriplex	wind		Amaranthaceae							Renner, S. S. (2014). The relative and absolute frequencies of angiosperm sexual systems: dioecy, monoecy, gynodioecy, and an updated online database. American Journal of botany, 101(10), 1588-1597.	Amaranthus	Amaranthus	wind
	Amaranthaceae							Cazares-Martinez, J., Montana, C., & Franco, M. (2010). The role of pollen limitation on the coexistence of two dioecious, wind-pollinated, closely related shrubs in a fluctuating environment. Oecologia, 164(3), 679-687. doi:10.1007/s00442-010-1696-z	Atriplex	Atriplex acanthocarpa	wind		Chenopodiaceae/Chenopodioideae							Ackerman, J. D. (2000). Abiotic pollen and pollination: ecological, functional, and evolutionary perspectives. Plant Systematics and Evolution, 222, 167-185.	Archiatriplex	Archiatriplex	wind
	Amaranthaceae							Cazares-Martinez, J., Montana, C., & Franco, M. (2010). The role of pollen limitation on the coexistence of two dioecious, wind-pollinated, closely related shrubs in a fluctuating environment. Oecologia, 164(3), 679-687. doi:10.1007/s00442-010-1697-z	Atriplex	Atriplex canescens	wind		Amaranthaceae							Cazares-Martinez, J., Montana, C., & Franco, M. (2010). The role of pollen limitation on the coexistence of two dioecious, wind-pollinated, closely related shrubs in a fluctuating environment. Oecologia, 164(3), 679-687. doi:10.1007/s00442-010-1696-z	Atriplex	Atriplex acanthocarpa	wind
	Amaranthaceae							Sanderson, S. C. (2011). NATURAL POLYPLOIDIZATION WITHIN TETRAPLOID AND HEXAPLOID POPULATIONS OF THE DESERT SHRUB ATRIPLEX CONFERTIFOLIA. Western North American Naturalist, 71(2), 141-150. doi:10.3398/064.071.0201	Atriplex	Shadscale (Atriplex confertifolia)	wind		Amaranthaceae							Cazares-Martinez, J., Montana, C., & Franco, M. (2010). The role of pollen limitation on the coexistence of two dioecious, wind-pollinated, closely related shrubs in a fluctuating environment. Oecologia, 164(3), 679-687. doi:10.1007/s00442-010-1697-z	Atriplex	Atriplex canescens	wind
	Amaranthaceae							Sampson, J. F., Byrne, M., Norman, H. C., & Barrett-Lennard, E. (2014). Confirming the genetic affinity of the 'Eyres Green' saltbush cultivar as oldman saltbush (Atriplex nummularia Lindl.). Australian Journal of Botany, 62(7), 609-613. doi:10.1071/bt14233	Atriplex	Atriplex species are dioecous and substantially wind-pollinated.	wind		Amaranthaceae							Sanderson, S. C. (2011). NATURAL POLYPLOIDIZATION WITHIN TETRAPLOID AND HEXAPLOID POPULATIONS OF THE DESERT SHRUB ATRIPLEX CONFERTIFOLIA. Western North American Naturalist, 71(2), 141-150. doi:10.3398/064.071.0201	Atriplex	Shadscale (Atriplex confertifolia)	wind
	Amaranthaceae							Rojo, J., Serrano-Bravo, M. D., Lara, B., Fernandez-Gonzalez, F., & Perez-Badia, R. (2019). Halo-nitrophilous scrub species and their relationship to the atmospheric concentration of allergenic pollen: case study of the Mediterranean saltbush (Atriplex halimus L., Amaranthaceae). Plant Biosystems, 153(1), 98-107. doi:10.1080/11263504.2018.1461699	Atriplex	Mediterranean saltbush (Atriplex halimus L., Amaranthaceae)	wind		Amaranthaceae							Sampson, J. F., Byrne, M., Norman, H. C., & Barrett-Lennard, E. (2014). Confirming the genetic affinity of the 'Eyres Green' saltbush cultivar as oldman saltbush (Atriplex nummularia Lindl.). Australian Journal of Botany, 62(7), 609-613. doi:10.1071/bt14233	Atriplex	Atriplex species are dioecous and substantially wind-pollinated.	wind
	Chenopodiaceae/Chenopodioideae							Ackerman, J. D. (2000). Abiotic pollen and pollination: ecological, functional, and evolutionary perspectives. Plant Systematics and Evolution, 222, 167-185.	Atriplex	Atriplex	wind		Amaranthaceae							Rojo, J., Serrano-Bravo, M. D., Lara, B., Fernandez-Gonzalez, F., & Perez-Badia, R. (2019). Halo-nitrophilous scrub species and their relationship to the atmospheric concentration of allergenic pollen: case study of the Mediterranean saltbush (Atriplex halimus L., Amaranthaceae). Plant Biosystems, 153(1), 98-107. doi:10.1080/11263504.2018.1461699	Atriplex	Mediterranean saltbush (Atriplex halimus L., Amaranthaceae)	wind
	Chenopodiaceae							Bickel, A. M., & Freeman, D. C. (1993). EFFECTS OF POLLEN VECTOR AND PLANT GEOMETRY ON FLORAL SEX-RATIO IN MONOECIOUS PLANTS. American Midland Naturalist, 130(2), 239-247. doi:10.2307/2426135	Atriplex	Atriplex triangularis	wind		Chenopodiaceae/Chenopodioideae							Ackerman, J. D. (2000). Abiotic pollen and pollination: ecological, functional, and evolutionary perspectives. Plant Systematics and Evolution, 222, 167-185.	Atriplex	Atriplex	wind
	Chenopodiaceae							Bickel, A. M., & Freeman, D. C. (1993). EFFECTS OF POLLEN VECTOR AND PLANT GEOMETRY ON FLORAL SEX-RATIO IN MONOECIOUS PLANTS. American Midland Naturalist, 130(2), 239-247. doi:10.2307/2426136	Atriplex	Atriplex canescens	wind		Chenopodiaceae							Bickel, A. M., & Freeman, D. C. (1993). EFFECTS OF POLLEN VECTOR AND PLANT GEOMETRY ON FLORAL SEX-RATIO IN MONOECIOUS PLANTS. American Midland Naturalist, 130(2), 239-247. doi:10.2307/2426135	Atriplex	Atriplex triangularis	wind
	Amaranthaceae							Renner, S. S. (2014). The relative and absolute frequencies of angiosperm sexual systems: dioecy, monoecy, gynodioecy, and an updated online database. American Journal of botany, 101(10), 1588-1598.	Atriplex	Atriplex	wind		Chenopodiaceae							Bickel, A. M., & Freeman, D. C. (1993). EFFECTS OF POLLEN VECTOR AND PLANT GEOMETRY ON FLORAL SEX-RATIO IN MONOECIOUS PLANTS. American Midland Naturalist, 130(2), 239-247. doi:10.2307/2426136	Atriplex	Atriplex canescens	wind
	Chenopodiaceae/Chenopodioideae							Ackerman, J. D. (2000). Abiotic pollen and pollination: ecological, functional, and evolutionary perspectives. Plant Systematics and Evolution, 222, 167-185.	Axyris	Axyris	wind		Amaranthaceae							Renner, S. S. (2014). The relative and absolute frequencies of angiosperm sexual systems: dioecy, monoecy, gynodioecy, and an updated online database. American Journal of botany, 101(10), 1588-1598.	Atriplex	Atriplex	wind
	Chenopodiaceae/Chenopodioideae							Ackerman, J. D. (2000). Abiotic pollen and pollination: ecological, functional, and evolutionary perspectives. Plant Systematics and Evolution, 222, 167-185.	Baolia	Baolia	wind		Chenopodiaceae/Chenopodioideae							Ackerman, J. D. (2000). Abiotic pollen and pollination: ecological, functional, and evolutionary perspectives. Plant Systematics and Evolution, 222, 167-185.	Axyris	Axyris	wind
	Amaranthaceae							Singh, A. K., Bajpai, A., Ravishankar, H., Singh, V. K., & Singh, J. P. (2016). Profiling mahua (Bassia latifolia) accessions for flower characters and nutraceutical attributes under north Indian conditions. Indian Journal of Agricultural Sciences, 86(10), 1320-1323. Retrieved from <Go to ISI>://WOS:000386985400014	Bassia	mahua (Bassia latifolia)	wind	anemophily coexisting with geitonogamy appeared to be the mechanism of pollen transfer.	Chenopodiaceae/Chenopodioideae							Ackerman, J. D. (2000). Abiotic pollen and pollination: ecological, functional, and evolutionary perspectives. Plant Systematics and Evolution, 222, 167-185.	Baolia	Baolia	wind
	Amaranthaceae							Cauwer, I., Dufay, M., Hornoy, B., Courseaux, A., & Arnaud, J. F. (2012). Gynodioecy in structured populations: understanding fine-scale sex ratio variation in Beta vulgaris ssp maritima. Molecular Ecology, 21(4), 834-850. doi:10.1111/j.1365-294X.2011.05414.x	Beta	Beta vulgaris ssp. maritima wind-pollinated gynodioecious	wind		Amaranthaceae							Singh, A. K., Bajpai, A., Ravishankar, H., Singh, V. K., & Singh, J. P. (2016). Profiling mahua (Bassia latifolia) accessions for flower characters and nutraceutical attributes under north Indian conditions. Indian Journal of Agricultural Sciences, 86(10), 1320-1323. Retrieved from <Go to ISI>://WOS:000386985400014	Bassia	mahua (Bassia latifolia)	wind	anemophily coexisting with geitonogamy appeared to be the mechanism of pollen transfer.
	Amaranthaceae							De Cauwer, I., Arnaud, J. F., Schmitt, E., & Dufay, M. (2010). Pollen limitation of female reproductive success at fine spatial scale in a gynodioecious and wind-pollinated species, Beta vulgaris ssp. maritima. Journal of Evolutionary Biology, 23(12), 2636-2647. doi:10.1111/j.1420-9101.2010.02119.x	Beta	Beta vulgaris ssp. maritima	wind		Amaranthaceae							Cauwer, I., Dufay, M., Hornoy, B., Courseaux, A., & Arnaud, J. F. (2012). Gynodioecy in structured populations: understanding fine-scale sex ratio variation in Beta vulgaris ssp maritima. Molecular Ecology, 21(4), 834-850. doi:10.1111/j.1365-294X.2011.05414.x	Beta	Beta vulgaris ssp. maritima wind-pollinated gynodioecious	wind
	Chenopodiaceae/Chenopodioideae							Ackerman, J. D. (2000). Abiotic pollen and pollination: ecological, functional, and evolutionary perspectives. Plant Systematics and Evolution, 222, 167-185.	Blitum	Blitum	wind		Amaranthaceae							De Cauwer, I., Arnaud, J. F., Schmitt, E., & Dufay, M. (2010). Pollen limitation of female reproductive success at fine spatial scale in a gynodioecious and wind-pollinated species, Beta vulgaris ssp. maritima. Journal of Evolutionary Biology, 23(12), 2636-2647. doi:10.1111/j.1420-9101.2010.02119.x	Beta	Beta vulgaris ssp. maritima	wind
	Chenopodiaceae/Chenopodioideae							Ackerman, J. D. (2000). Abiotic pollen and pollination: ecological, functional, and evolutionary perspectives. Plant Systematics and Evolution, 222, 167-185.	Ceratocarpus	Ceratocarpus	wind		Chenopodiaceae/Chenopodioideae							Ackerman, J. D. (2000). Abiotic pollen and pollination: ecological, functional, and evolutionary perspectives. Plant Systematics and Evolution, 222, 167-185.	Blitum	Blitum	wind
	Amaranthaceae							Renner, S. S. (2014). The relative and absolute frequencies of angiosperm sexual systems: dioecy, monoecy, gynodioecy, and an updated online database. American Journal of botany, 101(10), 1588-1599.	Chamissoa	Chamissoa	wind?	under debate	Chenopodiaceae/Chenopodioideae							Ackerman, J. D. (2000). Abiotic pollen and pollination: ecological, functional, and evolutionary perspectives. Plant Systematics and Evolution, 222, 167-185.	Ceratocarpus	Ceratocarpus	wind
	Chenopodiaceae/Chenopodioideae							Ackerman, J. D. (2000). Abiotic pollen and pollination: ecological, functional, and evolutionary perspectives. Plant Systematics and Evolution, 222, 167-185.	Chenopodiastrum	Chenopodiastrum	wind		Amaranthaceae							Renner, S. S. (2014). The relative and absolute frequencies of angiosperm sexual systems: dioecy, monoecy, gynodioecy, and an updated online database. American Journal of botany, 101(10), 1588-1599. Antunes, H. A., Nunes, L. A., da Silva, J. W. P., & Marchini, L. C. (2012). Native bees (Apidae: Meliponina) and their floral resources in a part of a forest located in urban areas. Magistra, 24(1), 7…	Chamissoa (chk as bee)	Chamissoa	BEE more plsb. wind?	Twenty-two species of plants visited by stingless bees, belonging to 18 families, were found. Montanoa grandifolia, Dombeya wallichii, Chamissoa acuminata and Macadamia integrifolia were the most visited.These plants have the potential to produce pollen and honey for the stingless bees
	Amaranthaceae							Friedman, J., & Barrett, S. C. H. (2011). The Evolution of Ovule Number and Flower Size in Wind-Pollinated Plants. American Naturalist, 177(2), 246-257. doi:10.1086/657964	Chenopodium	Chenopodium album	wind		Chenopodiaceae/Chenopodioideae							Ackerman, J. D. (2000). Abiotic pollen and pollination: ecological, functional, and evolutionary perspectives. Plant Systematics and Evolution, 222, 167-185.	Chenopodiastrum	Chenopodiastrum	wind
	Amaranthaceae							Lemen, C. (1980). ALLOCATION OF REPRODUCTIVE EFFORT TO THE MALE AND FEMALE STRATEGIES IN WIND-POLLINATED PLANTS. Oecologia, 45(2), 156-159. doi:10.1007/bf00346459	Chenopodium	Chenopodium album	wind		Amaranthaceae							Friedman, J., & Barrett, S. C. H. (2011). The Evolution of Ovule Number and Flower Size in Wind-Pollinated Plants. American Naturalist, 177(2), 246-257. doi:10.1086/657964	Chenopodium	Chenopodium album	wind
	Chenopodiaceae/Chenopodioideae							Ackerman, J. D. (2000). Abiotic pollen and pollination: ecological, functional, and evolutionary perspectives. Plant Systematics and Evolution, 222, 167-185.	Chenopodium	Chenopodium	wind		Amaranthaceae							Lemen, C. (1980). ALLOCATION OF REPRODUCTIVE EFFORT TO THE MALE AND FEMALE STRATEGIES IN WIND-POLLINATED PLANTS. Oecologia, 45(2), 156-159. doi:10.1007/bf00346459	Chenopodium	Chenopodium album	wind
	Amaranthaceae							Chazdon, R. L., Careaga, S., Webb, C., & Vargas, O. (2003). Community and phylogenetic structure of reproductive traits of woody species in wet tropical forests. Ecological Monographs, 73(3), 331-348. doi:10.1890/02-4037	Cyathula	Cyathula achyranthoides	wind		Chenopodiaceae/Chenopodioideae							Ackerman, J. D. (2000). Abiotic pollen and pollination: ecological, functional, and evolutionary perspectives. Plant Systematics and Evolution, 222, 167-185.	Chenopodium	Chenopodium	wind
	Chenopodiaceae/Chenopodioideae							Ackerman, J. D. (2000). Abiotic pollen and pollination: ecological, functional, and evolutionary perspectives. Plant Systematics and Evolution, 222, 167-185.	Cycloloma	Cycloloma	wind		Amaranthaceae							Chazdon, R. L., Careaga, S., Webb, C., & Vargas, O. (2003). Community and phylogenetic structure of reproductive traits of woody species in wet tropical forests. Ecological Monographs, 73(3), 331-348. doi:10.1890/02-4037	Cyathula	Cyathula achyranthoides	wind
	Amaranthaceae							Renner, S. S. (2014). The relative and absolute frequencies of angiosperm sexual systems: dioecy, monoecy, gynodioecy, and an updated online database. American Journal of botany, 101(10), 1588-1600.	Deeringia	Deeringia	wind		Chenopodiaceae/Chenopodioideae							Ackerman, J. D. (2000). Abiotic pollen and pollination: ecological, functional, and evolutionary perspectives. Plant Systematics and Evolution, 222, 167-185.	Cycloloma	Cycloloma	wind
	Chenopodiaceae/Chenopodioideae							Ackerman, J. D. (2000). Abiotic pollen and pollination: ecological, functional, and evolutionary perspectives. Plant Systematics and Evolution, 222, 167-185.	Dysphania	Dysphania	wind		Amaranthaceae							Renner, S. S. (2014). The relative and absolute frequencies of angiosperm sexual systems: dioecy, monoecy, gynodioecy, and an updated online database. American Journal of botany, 101(10), 1588-1600.	Deeringia	Deeringia	wind
	Amaranthaceae							Renner, S. S. (2014). The relative and absolute frequencies of angiosperm sexual systems: dioecy, monoecy, gynodioecy, and an updated online database. American Journal of botany, 101(10), 1588-1601.	Endolepis (incl. Stutzia)	Endolepis (incl. Stutzia)	wind		Chenopodiaceae/Chenopodioideae							Ackerman, J. D. (2000). Abiotic pollen and pollination: ecological, functional, and evolutionary perspectives. Plant Systematics and Evolution, 222, 167-185.	Dysphania	Dysphania	wind
	Chenopodiaceae/Chenopodioideae							Ackerman, J. D. (2000). Abiotic pollen and pollination: ecological, functional, and evolutionary perspectives. Plant Systematics and Evolution, 222, 167-185.	Exomis	Exomis	wind		Amaranthaceae							Renner, S. S. (2014). The relative and absolute frequencies of angiosperm sexual systems: dioecy, monoecy, gynodioecy, and an updated online database. American Journal of botany, 101(10), 1588-1601.	Endolepis (incl. Stutzia)	Endolepis (incl. Stutzia)	wind
	Chenopodiaceae/Chenopodioideae							Ackerman, J. D. (2000). Abiotic pollen and pollination: ecological, functional, and evolutionary perspectives. Plant Systematics and Evolution, 222, 167-185.	Extriplex	Extriplex	wind		Chenopodiaceae/Chenopodioideae							Ackerman, J. D. (2000). Abiotic pollen and pollination: ecological, functional, and evolutionary perspectives. Plant Systematics and Evolution, 222, 167-185.	Exomis	Exomis	wind
	Chenopodiaceae/Chenopodioideae							Ackerman, J. D. (2000). Abiotic pollen and pollination: ecological, functional, and evolutionary perspectives. Plant Systematics and Evolution, 222, 167-185.	Grayia	Grayia	wind		Chenopodiaceae/Chenopodioideae							Ackerman, J. D. (2000). Abiotic pollen and pollination: ecological, functional, and evolutionary perspectives. Plant Systematics and Evolution, 222, 167-185.	Extriplex	Extriplex	wind
	Amaranthaceae							Renner, S. S. (2014). The relative and absolute frequencies of angiosperm sexual systems: dioecy, monoecy, gynodioecy, and an updated online database. American Journal of botany, 101(10), 1588-1602.	Grayia	Grayia	wind		Chenopodiaceae/Chenopodioideae							Ackerman, J. D. (2000). Abiotic pollen and pollination: ecological, functional, and evolutionary perspectives. Plant Systematics and Evolution, 222, 167-185.	Grayia	Grayia	wind
	Chenopodiaceae/Chenopodioideae							Ackerman, J. D. (2000). Abiotic pollen and pollination: ecological, functional, and evolutionary perspectives. Plant Systematics and Evolution, 222, 167-185.	Halimione	Halimione	wind		Amaranthaceae							Renner, S. S. (2014). The relative and absolute frequencies of angiosperm sexual systems: dioecy, monoecy, gynodioecy, and an updated online database. American Journal of botany, 101(10), 1588-1602.	Grayia	Grayia	wind
	Amaranthaceae							Chen, M., & Zuo, X. A. (2019). Effect of Pollen Limitation and Pollinator Visitation on Pollination Success of Haloxylon ammodendron (C. A. Mey.) Bunge in Fragmented Habitats. Frontiers in Plant Science, 10, 11. doi:10.3389/fpls.2019.00327	Haloxylon	Haloxylon ammodendron (C. A. Mey.) Bunge	dual		Chenopodiaceae/Chenopodioideae							Ackerman, J. D. (2000). Abiotic pollen and pollination: ecological, functional, and evolutionary perspectives. Plant Systematics and Evolution, 222, 167-185.	Halimione	Halimione	wind
	Chenopodiaceae/Chenopodioideae							Ackerman, J. D. (2000). Abiotic pollen and pollination: ecological, functional, and evolutionary perspectives. Plant Systematics and Evolution, 222, 167-185.	Holmbergia	Holmbergia	wind		Amaranthaceae							Chen, M., & Zuo, X. A. (2019). Effect of Pollen Limitation and Pollinator Visitation on Pollination Success of Haloxylon ammodendron (C. A. Mey.) Bunge in Fragmented Habitats. Frontiers in Plant Science, 10, 11. doi:10.3389/fpls.2019.00327	Haloxylon	Haloxylon ammodendron (C. A. Mey.) Bunge	dual
	Amaranthaceae							Renner, S. S. (2014). The relative and absolute frequencies of angiosperm sexual systems: dioecy, monoecy, gynodioecy, and an updated online database. American Journal of botany, 101(10), 1588-1603.	Iresine	Iresine	wind		Chenopodiaceae/Chenopodioideae							Ackerman, J. D. (2000). Abiotic pollen and pollination: ecological, functional, and evolutionary perspectives. Plant Systematics and Evolution, 222, 167-185.	Holmbergia	Holmbergia	wind
	Amaranthaceae							Beckie, H. J., Blackshaw, R. E., Hall, L. M., & Johnson, E. N. (2016). Pollen- and Seed-Mediated Gene Flow in Kochia (Kochia scoparia). Weed Science, 64(4), 624-633. doi:10.1614/ws-d-16-00038.1	Kochia	Kochia scoparia	wind		Amaranthaceae							Renner, S. S. (2014). The relative and absolute frequencies of angiosperm sexual systems: dioecy, monoecy, gynodioecy, and an updated online database. American Journal of botany, 101(10), 1588-1603.	Iresine	Iresine	wind
	Chenopodiaceae/Chenopodioideae							Ackerman, J. D. (2000). Abiotic pollen and pollination: ecological, functional, and evolutionary perspectives. Plant Systematics and Evolution, 222, 167-185.	Krascheninnikovia	Krascheninnikovia	wind		Amaranthaceae							Beckie, H. J., Blackshaw, R. E., Hall, L. M., & Johnson, E. N. (2016). Pollen- and Seed-Mediated Gene Flow in Kochia (Kochia scoparia). Weed Science, 64(4), 624-633. doi:10.1614/ws-d-16-00038.1	Kochia	Kochia scoparia	wind
	Amaranthaceae							Bullock, S. H. (1994). WIND POLLINATION OF NEOTROPICAL DIOECIOUS TREES. Biotropica, 26(2), 172-179. doi:10.2307/2388807	Lagrezia	Lagrezia monosperma	wind		Chenopodiaceae/Chenopodioideae							Ackerman, J. D. (2000). Abiotic pollen and pollination: ecological, functional, and evolutionary perspectives. Plant Systematics and Evolution, 222, 167-185.	Krascheninnikovia	Krascheninnikovia	wind
	Amaranthaceae							Bullock, S. H. (1994). WIND POLLINATION OF NEOTROPICAL DIOECIOUS TREES. Biotropica, 26(2), 172-179. doi:10.2307/2388807	Lagrezia	Lagrezia monosperma	wind		Amaranthaceae							Bullock, S. H. (1994). WIND POLLINATION OF NEOTROPICAL DIOECIOUS TREES. Biotropica, 26(2), 172-179. doi:10.2307/2388807	Lagrezia	Lagrezia monosperma	wind
	Chenopodiaceae/Chenopodioideae							Ackerman, J. D. (2000). Abiotic pollen and pollination: ecological, functional, and evolutionary perspectives. Plant Systematics and Evolution, 222, 167-185.	Lipandra	Lipandra	wind		Amaranthaceae							Bullock, S. H. (1994). WIND POLLINATION OF NEOTROPICAL DIOECIOUS TREES. Biotropica, 26(2), 172-179. doi:10.2307/2388807	Lagrezia	Lagrezia monosperma	wind
	Amaranthaceae							Zhang, M. Y., Lu, L., Wortley, A. H., Wang, H., Li, D. Z., & Blackmore, S. (2017). EVOLUTION OF ANGIOSPERM POLLEN: 4. BASAL EUDICOTS. Annals of the Missouri Botanical Garden, 102(1), 141-182. doi:10.3417/2015035	llmania	llmania nodiflora,	wind/insect		Chenopodiaceae/Chenopodioideae							Ackerman, J. D. (2000). Abiotic pollen and pollination: ecological, functional, and evolutionary perspectives. Plant Systematics and Evolution, 222, 167-185.	Lipandra	Lipandra	wind
	Chenopodiaceae/Chenopodioideae							Ackerman, J. D. (2000). Abiotic pollen and pollination: ecological, functional, and evolutionary perspectives. Plant Systematics and Evolution, 222, 167-185.	Manochlamys	Manochlamys	wind		Chenopodiaceae/Chenopodioideae							Ackerman, J. D. (2000). Abiotic pollen and pollination: ecological, functional, and evolutionary perspectives. Plant Systematics and Evolution, 222, 167-185.	Manochlamys	Manochlamys	wind
	Chenopodiaceae/Chenopodioideae							Ackerman, J. D. (2000). Abiotic pollen and pollination: ecological, functional, and evolutionary perspectives. Plant Systematics and Evolution, 222, 167-185.	Microgynoecium	Microgynoecium	wind		Chenopodiaceae/Chenopodioideae							Ackerman, J. D. (2000). Abiotic pollen and pollination: ecological, functional, and evolutionary perspectives. Plant Systematics and Evolution, 222, 167-185.	Microgynoecium	Microgynoecium	wind
	Chenopodiaceae/Chenopodioideae							Ackerman, J. D. (2000). Abiotic pollen and pollination: ecological, functional, and evolutionary perspectives. Plant Systematics and Evolution, 222, 167-185.	Micromonolepis	Micromonolepis	wind		Chenopodiaceae/Chenopodioideae							Ackerman, J. D. (2000). Abiotic pollen and pollination: ecological, functional, and evolutionary perspectives. Plant Systematics and Evolution, 222, 167-185.	Micromonolepis	Micromonolepis	wind
	Chenopodiaceae/Chenopodioideae							Ackerman, J. D. (2000). Abiotic pollen and pollination: ecological, functional, and evolutionary perspectives. Plant Systematics and Evolution, 222, 167-185.	Oxybasis	Oxybasis	wind		Chenopodiaceae/Chenopodioideae							Ackerman, J. D. (2000). Abiotic pollen and pollination: ecological, functional, and evolutionary perspectives. Plant Systematics and Evolution, 222, 167-185.	Oxybasis	Oxybasis	wind
	Chenopodiaceae/Chenopodioideae							Ackerman, J. D. (2000). Abiotic pollen and pollination: ecological, functional, and evolutionary perspectives. Plant Systematics and Evolution, 222, 167-185.	Proatriplex	Proatriplex	wind		Chenopodiaceae/Chenopodioideae							Ackerman, J. D. (2000). Abiotic pollen and pollination: ecological, functional, and evolutionary perspectives. Plant Systematics and Evolution, 222, 167-185.	Proatriplex	Proatriplex	wind
	Amaranthaceae							Renner, S. S. (2014). The relative and absolute frequencies of angiosperm sexual systems: dioecy, monoecy, gynodioecy, and an updated online database. American Journal of botany, 101(10), 1588-1604.	Roycea	Roycea	wind		Amaranthaceae							Renner, S. S. (2014). The relative and absolute frequencies of angiosperm sexual systems: dioecy, monoecy, gynodioecy, and an updated online database. American Journal of botany, 101(10), 1588-1604.	Roycea	Roycea	wind
	Amaranthaceae							El-Keblawy, A. A., Bhatt, A., & Gairola, S. (2014). Perianth colour affects germination behaviour in wind-pollinated Salsola rubescens in Arabian deserts. Botany, 92(1), 69-75. doi:10.1139/cjb-2013-0183	Salsola	wind-pollinated Salsola rubescens	wind		Amaranthaceae							El-Keblawy, A. A., Bhatt, A., & Gairola, S. (2014). Perianth colour affects germination behaviour in wind-pollinated Salsola rubescens in Arabian deserts. Botany, 92(1), 69-75. doi:10.1139/cjb-2013-0183	Salsola	wind-pollinated Salsola rubescens	wind
	Chenopodiaceae/Chenopodioideae							Ackerman, J. D. (2000). Abiotic pollen and pollination: ecological, functional, and evolutionary perspectives. Plant Systematics and Evolution, 222, 167-185.	Spinacia	Spinacia	wind		Chenopodiaceae/Chenopodioideae							Ackerman, J. D. (2000). Abiotic pollen and pollination: ecological, functional, and evolutionary perspectives. Plant Systematics and Evolution, 222, 167-185.	Spinacia	Spinacia	wind
	Amaranthaceae							Renner, S. S. (2014). The relative and absolute frequencies of angiosperm sexual systems: dioecy, monoecy, gynodioecy, and an updated online database. American Journal of botany, 101(10), 1588-1605.	Spinacia	Spinacia	wind		Amaranthaceae							Renner, S. S. (2014). The relative and absolute frequencies of angiosperm sexual systems: dioecy, monoecy, gynodioecy, and an updated online database. American Journal of botany, 101(10), 1588-1605.	Spinacia	Spinacia	wind
	Chenopodiaceae/Chenopodioideae							Ackerman, J. D. (2000). Abiotic pollen and pollination: ecological, functional, and evolutionary perspectives. Plant Systematics and Evolution, 222, 167-185.	Stutzia	Stutzia	wind		Chenopodiaceae/Chenopodioideae							Ackerman, J. D. (2000). Abiotic pollen and pollination: ecological, functional, and evolutionary perspectives. Plant Systematics and Evolution, 222, 167-185.	Stutzia	Stutzia	wind
	Chenopodiaceae/Chenopodioideae							Ackerman, J. D. (2000). Abiotic pollen and pollination: ecological, functional, and evolutionary perspectives. Plant Systematics and Evolution, 222, 167-185.	Suckleya	Suckleya	wind		Chenopodiaceae/Chenopodioideae							Ackerman, J. D. (2000). Abiotic pollen and pollination: ecological, functional, and evolutionary perspectives. Plant Systematics and Evolution, 222, 167-185.	Suckleya	Suckleya	wind
	Chenopodiaceae/Chenopodioideae							Ackerman, J. D. (2000). Abiotic pollen and pollination: ecological, functional, and evolutionary perspectives. Plant Systematics and Evolution, 222, 167-185.	Teloxys	Teloxys	wind		Chenopodiaceae/Chenopodioideae							Ackerman, J. D. (2000). Abiotic pollen and pollination: ecological, functional, and evolutionary perspectives. Plant Systematics and Evolution, 222, 167-185.	Teloxys	Teloxys	wind
	Amaranthaceae							Renner, S. S. (2014). The relative and absolute frequencies of angiosperm sexual systems: dioecy, monoecy, gynodioecy, and an updated online database. American Journal of botany, 101(10), 1588-1606.	Zuckia = Grayia	Zuckia = Grayia	wind		Amaranthaceae							Renner, S. S. (2014). The relative and absolute frequencies of angiosperm sexual systems: dioecy, monoecy, gynodioecy, and an updated online database. American Journal of botany, 101(10), 1588-1606.	Zuckia=Grayia	Zuckia=Grayia	wind
Amaryllidaceae	Amaryllidaceae	76	0	0	2147	0	0						Amaryllidaceae	75	0	0	2356	0	0
Amborellaceae	Amborellaceae total	1	1	0	1	1	0						Amborellaceae total	1	0	0	1	0	0
	Amborellaceae							Kato, M., & Kawakita, A. (2004). Plant-pollinator interactions in New Caledonia influenced by introduced honey bees. American Journal of Botany, 91(11), 1814-1827. doi:10.3732/ajb.91.11.1814	Amborella	Amborella trichopoda	wind	Thien et al. 2003 treat it as insect-pollinated, but Kato & Kawakita think this should be win-pollinated. Thien, L. B., Sage, T. L., Jaffré, T., Bernhardt, P., Pontieri, V., Weston, P. H., ... & Dupre, J. L. (2003). The population structure and floral biology of Amborella trichopoda (Amborellaceae). Annals of the Missouri Botanical Garden, 466-490. S. RAI, R. F. SAGE, AND J.-J. DUPRE. 2003. The p…	Amborellaceae							Kato, M., & Kawakita, A. (2004). Plant-pollinator interactions in New Caledonia influenced by introduced honey bees. American Journal of Botany, 91(11), 1814-1827. doi:10.3732/ajb.91.11.1814	Amborella	Amborella trichopoda	wind	Thien et al. 2003 treat it as insect-pollinated, but Kato & Kawakita think this should be win-pollinated. Thien, L. B., Sage, T. L., Jaffré, T., Bernhardt, P., Pontieri, V., Weston, P. H., ... & Dupre, J. L. (2003). The population structure and floral biology of Amborella trichopoda (Amborellaceae). Annals of the Missouri Botanical Garden, 466-490. S. RAI, R. F. SAGE, AND J.-J. DUPRE. 2003. The p…
	Amborellaceae							Abrahamczyk, S., Struck, J. H., & Weigend, M. (2023). The best of two worlds: ecology and evolution of ambophilous plants. Biological Reviews, 98(2), 391-428.	Amborella	Amborella trichopoda*	dual?		Amborellaceae							Renner, S. S. (2014). The relative and absolute frequencies of angiosperm sexual systems: dioecy, monoecy, gynodioecy, and an updated online database. American Journal of botany, 101(10), 1588-1606.			insect	2 cases vs. 1 case
	Amborellaceae							Renner, S. S. (2014). The relative and absolute frequencies of angiosperm sexual systems: dioecy, monoecy, gynodioecy, and an updated online database. American Journal of botany, 101(10), 1588-1606.			insect	2 cases vs. 1 case	Amborellaceae							Abrahamczyk, S., Struck, J. H., & Weigend, M. (2023). The best of two worlds: ecology and evolution of ambophilous plants. Biological Reviews, 98(2), 391-428.	Amborella	Amborella trichopoda*	dual?
Anacampserotaceae	Amphorogynaceae	10	0	0	81	0	0
Anacardiaceae	Anacampserotaceae	3	0	0	36	0	0						Anacampserotaceae	3	0	0	58	0	0
	Anacardiaceae total	89	4	2	999	29	2						Anacardiaceae total	80	4	2	967	29	2
	Julianiaceae							Bullock, S. H. (1994). WIND POLLINATION OF NEOTROPICAL DIOECIOUS TREES. Biotropica, 26(2), 172-179. doi:10.2307/2388815	Amphipterygium	Amphipterygium adstringens	wind		Julianiaceae							Bullock, S. H. (1994). WIND POLLINATION OF NEOTROPICAL DIOECIOUS TREES. Biotropica, 26(2), 172-179. doi:10.2307/2388815	Amphipterygium	Amphipterygium adstringens	wind
	Julianiaceae							Bullock, S. H. (1994). WIND POLLINATION OF NEOTROPICAL DIOECIOUS TREES. Biotropica, 26(2), 172-179. doi:10.2307/2388815	Amphipterygium	Amphipterygium adstringens	wind		Julianiaceae							Bullock, S. H. (1994). WIND POLLINATION OF NEOTROPICAL DIOECIOUS TREES. Biotropica, 26(2), 172-179. doi:10.2307/2388815	Amphipterygium	Amphipterygium adstringens	wind
	Anacardiaceae							Renner, S. S. (2014). The relative and absolute frequencies of angiosperm sexual systems: dioecy, monoecy, gynodioecy, and an updated online database. American Journal of botany, 101(10), 1588-1606.	Amphipterygium	Amphipterygium	wind		Julianiaceae							Ackerman, J. D. (2000). Abiotic pollen and pollination: ecological, functional, and evolutionary perspectives. Plant Systematics and Evolution, 222, 167-185.	Amphipterygium all WFO 5	Amphipterygium adstringens (Schlecht.) Schiede	wind
	Julianiaceae							Ackerman, J. D. (2000). Abiotic pollen and pollination: ecological, functional, and evolutionary perspectives. Plant Systematics and Evolution, 222, 167-185.	Amphipterygium all GB 5	Amphipterygium adstringens (Schlecht.) Schiede	wind		Anacardiaceae							Freitas, B. M., & Paxton, R. J. (1996). The role of wind and insects in cashew (Anacardium occidentale) pollination in NE Brazil. Journal of Agricultural Science, 126, 319-326. doi:10.1017/s0021859600074876	Anacardium	cashew(Anacardium occidentale)	wind (little)	the wind plays little role in cashew pollination
	Anacardiaceae							Freitas, B. M., & Paxton, R. J. (1996). The role of wind and insects in cashew (Anacardium occidentale) pollination in NE Brazil. Journal of Agricultural Science, 126, 319-326. doi:10.1017/s0021859600074876	Anacardium	cashew(Anacardium occidentale)	wind (little)	the wind plays little role in cashew pollination	Anacardiaceae							Bullock, S. H. (1994). WIND POLLINATION OF NEOTROPICAL DIOECIOUS TREES. Biotropica, 26(2), 172-179. doi:10.2307/2388808	Astronium	Astronium graveolens	wind
	Anacardiaceae							Bullock, S. H. (1994). WIND POLLINATION OF NEOTROPICAL DIOECIOUS TREES. Biotropica, 26(2), 172-179. doi:10.2307/2388808	Astronium	Astronium graveolens	wind		Anacardiaceae							Bullock, S. H. (1994). WIND POLLINATION OF NEOTROPICAL DIOECIOUS TREES. Biotropica, 26(2), 172-179. doi:10.2307/2388808	Astronium	Astronium graveolens	wind
	Anacardiaceae							Bullock, S. H. (1994). WIND POLLINATION OF NEOTROPICAL DIOECIOUS TREES. Biotropica, 26(2), 172-179. doi:10.2307/2388808	Astronium	Astronium graveolens	wind		Anacardiaceae							Ackerman, J. D. (2000). Abiotic pollen and pollination: ecological, functional, and evolutionary perspectives. Plant Systematics and Evolution, 222, 167-185.	Astronium all WFO 10	Astronium graveolens Jacquin	wind
	Anacardiaceae							Renner, S. S. (2014). The relative and absolute frequencies of angiosperm sexual systems: dioecy, monoecy, gynodioecy, and an updated online database. American Journal of botany, 101(10), 1588-1607.	Astronium	Astronium	wind		Anacardiaceae							Renner, S. S. (2014). The relative and absolute frequencies of angiosperm sexual systems: dioecy, monoecy, gynodioecy, and an updated online database. American Journal of botany, 101(10), 1588-1606.	Astronium	Astronium	wind
	Anacardiaceae							Ackerman, J. D. (2000). Abiotic pollen and pollination: ecological, functional, and evolutionary perspectives. Plant Systematics and Evolution, 222, 167-185.	Astronium all GB 11	Astronium graveolens Jacquin	wind									Abrahamczyk, S., Struck, J. H., & Weigend, M. (2023). The best of two worlds: ecology and evolution of ambophilous plants. Biological Reviews, 98(2), 391-486.	Lithraea 1D	Lithraea molleoides	dual
	Anacardiaceae							Ramirez, F., & Davenport, T. L. (2016). Mango (Mangifera indica L.) pollination: A review. Scientia Horticulturae, 203, 158-168. doi:10.1016/j.scienta.2016.03.011	Mangifera 0	Mango (Mangifera indica L.)	wind	Wind is important in mango pollination. [But actually it's not wind pollinated]	Anacardiaceae							Ramirez, F., & Davenport, T. L. (2016). Mango (Mangifera indica L.) pollination: A review. Scientia Horticulturae, 203, 158-168. doi:10.1016/j.scienta.2016.03.011	Mangifera 0	Mango (Mangifera indica L.)	wind	[note]Wind is important in mango pollination. [But actually it's not wind pollinated]
	Anacardiaceae							Renner, S. S. (2014). The relative and absolute frequencies of angiosperm sexual systems: dioecy, monoecy, gynodioecy, and an updated online database. American Journal of botany, 101(10), 1588-1608.	Orthopterygium allGB 1A	Orthopterygium	wind		Anacardiaceae							Renner, S. S. (2014). The relative and absolute frequencies of angiosperm sexual systems: dioecy, monoecy, gynodioecy, and an updated online database. American Journal of botany, 101(10), 1588-1606.	Orthopterygium ALL WFO 1A	Orthopterygium ALL WFO 1	wind
	Anacardiaceae							Albaladejo, R. G., Guzman, B., Gonzalez-Martinez, S. C., & Aparicio, A. (2012). Extensive Pollen Flow but Few Pollen Donors and High Reproductive Variance in an Extremely Fragmented Landscape. Plos One, 7(11), 9. doi:10.1371/journal.pone.0049012	Pistacia	Pistacia lentiscus	wind	wind-pollinated shrub Pistacia lentiscus	Anacardiaceae							Albaladejo, R. G., Guzman, B., Gonzalez-Martinez, S. C., & Aparicio, A. (2012). Extensive Pollen Flow but Few Pollen Donors and High Reproductive Variance in an Extremely Fragmented Landscape. Plos One, 7(11), 9. doi:10.1371/journal.pone.0049012	Pistacia	Pistacia lentiscus	wind	wind-pollinated shrub Pistacia lentiscus
	Anacardiaceae							Ak, B. E., & Parlakci, H. (2009). Pistacia lentiscus in the Mediterranean Region in Turkey. In A. I. Ozguven, C. Fideghelli, & Y. Y. Mendi (Eds.), I International Symposium on Pomegranate and Minor Mediterranean Fruits (Vol. 818, pp. 77-81). Leuven 1: Int Soc Horticultural Science.	Pistacia	Pistacia lentiscus	wind	Pollination occurs by wind	Anacardiaceae							Ak, B. E., & Parlakci, H. (2009). Pistacia lentiscus in the Mediterranean Region in Turkey. In A. I. Ozguven, C. Fideghelli, & Y. Y. Mendi (Eds.), I International Symposium on Pomegranate and Minor Mediterranean Fruits (Vol. 818, pp. 77-81). Leuven 1: Int Soc Horticultural Science.	Pistacia	Pistacia lentiscus	wind	Pollination occurs by wind
	Anacardiaceae							Buffa, R., Caruso, T., Marra, F. P., Vaccaro, A., Avanzato, D., Meli, M., & Zhivondov, A. (2009). Phenological and Morphological Studies of Pistacia terebinthus L. Genotypes Native of Bulgaria with Different Asset of Tree Sexuality. In A. Zhivondov, P. Gercheva, & K. Koumanov (Eds.), I Balkan Symposium on Fruit Growing (Vol. 825, pp. 63-70). Leuven 1: Int Soc Horticultural Science.	Pistacia	Pistacia	wind		Anacardiaceae							Buffa, R., Caruso, T., Marra, F. P., Vaccaro, A., Avanzato, D., Meli, M., & Zhivondov, A. (2009). Phenological and Morphological Studies of Pistacia terebinthus L. Genotypes Native of Bulgaria with Different Asset of Tree Sexuality. In A. Zhivondov, P. Gercheva, & K. Koumanov (Eds.), I Balkan Symposium on Fruit Growing (Vol. 825, pp. 63-70). Leuven 1: Int Soc Horticultural Science.	Pistacia	Pistacia	wind
	Anacardiaceae							Aronne, G., & Wilcock, C. C. (1994). REPRODUCTIVE CHARACTERISTICS AND BREEDING SYSTEM OF SHRUBS OF THE MEDITERRANEAN REGION. Functional Ecology, 8(1), 69-76. doi:10.2307/2390116	Pistacia	Pistacia lentiscus	wind		Anacardiaceae							Aronne, G., & Wilcock, C. C. (1994). REPRODUCTIVE CHARACTERISTICS AND BREEDING SYSTEM OF SHRUBS OF THE MEDITERRANEAN REGION. Functional Ecology, 8(1), 69-76. doi:10.2307/2390116	Pistacia	Pistacia lentiscus	wind
	Anacardiaceae							Renner, S. S. (2014). The relative and absolute frequencies of angiosperm sexual systems: dioecy, monoecy, gynodioecy, and an updated online database. American Journal of botany, 101(10), 1588-1609.	Pistacia	Pistacia	wind		Anacardiaceae							Albaladejo, R. G., Gonzalez-Martinez, S. C., Heuertz, M., Vendramin, G. G., & Aparicio, A. (2009). Spatiotemporal mating pattern variation in a wind-pollinated Mediterranean shrub. Molecular Ecology, 18(24), 5195-5206. doi:10.1111/j.1365-294X.2009.04415.x	Pistacia WFO 13	Pistacia lentiscus wind-pollinated dioecious shrub	wind
	Anacardiaceae							Albaladejo, R. G., Gonzalez-Martinez, S. C., Heuertz, M., Vendramin, G. G., & Aparicio, A. (2009). Spatiotemporal mating pattern variation in a wind-pollinated Mediterranean shrub. Molecular Ecology, 18(24), 5195-5206. doi:10.1111/j.1365-294X.2009.04415.x	Pistacia all GB 14A	Pistacia lentiscus wind-pollinated dioecious shrub	wind		Anacardiaceae							Renner, S. S. (2014). The relative and absolute frequencies of angiosperm sexual systems: dioecy, monoecy, gynodioecy, and an updated online database. American Journal of botany, 101(10), 1588-1606.	Pistacia	Pistacia	wind
	Anacardiaceae							Torretta, J. P., & Basilio, A. M. (2009). Pollen dispersion and reproductive success of four tree species of a xerophytic forest from Argentina. Revista De Biologia Tropical, 57(1-2), 283-292. Retrieved from <Go to ISI>://WOS:000268148400025	Schinus 1D	Schinus longifolia	dual		Anacardiaceae							Torretta, J. P., & Basilio, A. M. (2009). Pollen dispersion and reproductive success of four tree species of a xerophytic forest from Argentina. Revista De Biologia Tropical, 57(1-2), 283-292. Retrieved from <Go to ISI>://WOS:000268148400025	Schinus	Schinus longifolia	dual	Lastly, S. longifolia could be an ambophilous species (pollinated by insects and by the wind).
	Anacardiaceae							Renner, S. S. (2014). The relative and absolute frequencies of angiosperm sexual systems: dioecy, monoecy, gynodioecy, and an updated online database. American Journal of botany, 101(10), 1588-1610.	Trichoscypha	Trichoscypha	variable	not included	Anacardiaceae							Renner, S. S. (2014). The relative and absolute frequencies of angiosperm sexual systems: dioecy, monoecy, gynodioecy, and an updated online database. American Journal of botany, 101(10), 1588-1606.	Trichoscypha	Trichoscypha	variable	should not include
	Anacardiaceae							Abrahamczyk, S., Struck, J. H., & Weigend, M. (2023). The best of two worlds: ecology and evolution of ambophilous plants. Biological Reviews, 98(2), 391-486.	Lithraea 1D	Lithraea molleoides	dual		Anacardiaceae							Abrahamczyk, S., Struck, J. H., & Weigend, M. (2023). The best of two worlds: ecology and evolution of ambophilous plants. Biological Reviews, 98(2), 391-486.	Lithraea 1D	Lithraea molleoides	dual
Ancistrocladaceae	Ancistrocladaceae	1	0	0	21	0	0						Ancistrocladaceae	1	0	0	21	0	0
Anisophylleaceae	Anisophylleaceae	4	0	0	54	0	0						Anisophylleaceae	4	0	0	71	0	0
Annonaceae	Annonaceae	123	0	0	2566	0	0						Annonaceae	111	0	0	2395	0	0
	Anthericaceae	1	0	0	1	0	0
Aphanopetalaceae	Aphanopetalaceae	1	0	0	2	0	0						Aphanopetalaceae	1	0	0	2	0	0
Aphloiaceae	Aphloiaceae	1	0	0	1	0	0						Aphloiaceae	1	0	0	1	0	0
Apiaceae	Apiaceae toal	453	1	4	3835	1	5						Apiaceae toal	443	1	4	3931	1	5
	Apiaceae							Yaqoob, U., & Nawchoo, I. A. (2016). Reproductive ecology of an endangered monocarpic herbaceous perennial, Ferula jaeschkeana Vatke. Tropical Ecology, 57(4), 849-864. Retrieved from <Go to ISI>://WOS:000397193000020	Ferula 1D	Ferula jaeschkeana	dual		Apiaceae							Abrahamczyk, S., Struck, J. H., & Weigend, M. (2023). The best of two worlds: ecology and evolution of ambophilous plants. Biological Reviews, 98(2), 391-422.	Aciphylla 2D	Aciphylla aurea	dual
	Apiaceae							Bouwmeester, H. J., & Smid, H. G. (1995). SEED YIELD IN CARAWAY (CARUM-CARVI) .1. ROLE OF POLLINATION. Journal of Agricultural Science, 124, 235-244. doi:10.1017/s0021859600072907	Carum 1D	CARAWAY (CARUM-CARVI)	dual	Assays suggested wind transfer, in addition to insects, plays a role in the pollination of caraway.	Apiaceae							Abrahamczyk, S., Struck, J. H., & Weigend, M. (2023). The best of two worlds: ecology and evolution of ambophilous plants. Biological Reviews, 98(2), 391-423.	Aciphylla	Aciphylla scott-thomsonii	dual
	Apiaceae							Born, C., le Roux, P. C., Spohr, C., McGeoch, M. A., & van Vuuren, B. J. (2012). Plant dispersal in the sub-Antarctic inferred from anisotropic genetic structure. Molecular Ecology, 21(1), 184-194. doi:10.1111/j.1365-294X.2011.05372.x	Azorella1A	Azorella selago (Apiaceae) specimens, a wind-pollinated and wind-dispersed plant	wind		Apiaceae							Abrahamczyk, S., Struck, J. H., & Weigend, M. (2023). The best of two worlds: ecology and evolution of ambophilous plants. Biological Reviews, 98(2), 391-430.	Apium 1D	Apium bermejoi	dual
	Apiaceae							Abrahamczyk, S., Struck, J. H., & Weigend, M. (2023). The best of two worlds: ecology and evolution of ambophilous plants. Biological Reviews, 98(2), 391-420.	Aciphylla 2D	Aciphylla aurea	dual		Apiaceae							Born, C., le Roux, P. C., Spohr, C., McGeoch, M. A., & van Vuuren, B. J. (2012). Plant dispersal in the sub-Antarctic inferred from anisotropic genetic structure. Molecular Ecology, 21(1), 184-194. doi:10.1111/j.1365-294X.2011.05372.x	Azorella1A	Azorella selago (Apiaceae) specimens, a wind-pollinated and wind-dispersed plant	wind
	Apiaceae							Abrahamczyk, S., Struck, J. H., & Weigend, M. (2023). The best of two worlds: ecology and evolution of ambophilous plants. Biological Reviews, 98(2), 391-420.	Aciphylla	Aciphylla scott-thomsonii	dual		Apiaceae							Bouwmeester, H. J., & Smid, H. G. (1995). SEED YIELD IN CARAWAY (CARUM-CARVI) .1. ROLE OF POLLINATION. Journal of Agricultural Science, 124, 235-244. doi:10.1017/s0021859600072907	Carum1D	CARAWAY (CARUM-CARVI)	dual	Assays suggested wind transfer, in addition to insects, plays a role in the pollination of caraway.
	Apiaceae							Abrahamczyk, S., Struck, J. H., & Weigend, M. (2023). The best of two worlds: ecology and evolution of ambophilous plants. Biological Reviews, 98(2), 391-430.	Apium 1D	Apium bermejoi	dual		Apiaceae							Yaqoob, U., & Nawchoo, I. A. (2016). Reproductive ecology of an endangered monocarpic herbaceous perennial, Ferula jaeschkeana Vatke. Tropical Ecology, 57(4), 849-864. Retrieved from <Go to ISI>://WOS:000397193000020	Ferula 1D	Ferula jaeschkeana	dual
	Apiaceae							Abrahamczyk, S., Struck, J. H., & Weigend, M. (2023). The best of two worlds: ecology and evolution of ambophilous plants. Biological Reviews, 98(2), 391-471.	Ferula	Ferula jaeschkeana	dual		Apiaceae							Abrahamczyk, S., Struck, J. H., & Weigend, M. (2023). The best of two worlds: ecology and evolution of ambophilous plants. Biological Reviews, 98(2), 391-471.	Ferula	Ferula jaeschkeana	dual
Apocynaceae	Apocynaceae	352	0	0	5440	0	0						Apocynaceae	368	0	0	6374	0	0
Apodanthaceae	Apodanthaceae	2	0	0	10	0	0						Apodanthaceae	2	0	0	11	0	0
Aponogetonaceae	Aponogetonaceae	1	0	0	66	0	0						Aponogetonaceae	1	0	0	60	0	0
	Aptandraceae	8	0	0	33	0	0
Aquifoliaceae	Aquifoliaceae	2	0	0	639	0	0						Aquifoliaceae	2	0	0	598	0	0
Araceae	Araceae	150	1	0	4486	1	0						Araceae	128	0	0	3829	0	0
	Araceae							Renner, S. S. (2014). The relative and absolute frequencies of angiosperm sexual systems: dioecy, monoecy, gynodioecy, and an updated online database. American Journal of botany, 101(10), 1588-1610.	Ceroxylon		variable		Araceae							Renner, S. S. (2014). The relative and absolute frequencies of angiosperm sexual systems: dioecy, monoecy, gynodioecy, and an updated online database. American Journal of botany, 101(10), 1588-1610.	Ceroxylon		variable
	Araceae							Renner, S. S. (2014). The relative and absolute frequencies of angiosperm sexual systems: dioecy, monoecy, gynodioecy, and an updated online database. American Journal of botany, 101(10), 1588-1610.	Chamaedorea		variable		Araceae							Renner, S. S. (2014). The relative and absolute frequencies of angiosperm sexual systems: dioecy, monoecy, gynodioecy, and an updated online database. American Journal of botany, 101(10), 1588-1610.	Chamaedorea		variable
	Araceae							Renner, S. S. (2014). The relative and absolute frequencies of angiosperm sexual systems: dioecy, monoecy, gynodioecy, and an updated online database. American Journal of botany, 101(10), 1588-1610.	Lodoicea		wind?		Araceae							Renner, S. S. (2014). The relative and absolute frequencies of angiosperm sexual systems: dioecy, monoecy, gynodioecy, and an updated online database. American Journal of botany, 101(10), 1588-1610.	Lodoicea		wind?
	Araceae							Renner, S. S. (2014). The relative and absolute frequencies of angiosperm sexual systems: dioecy, monoecy, gynodioecy, and an updated online database. American Journal of botany, 101(10), 1588-1610.	Mauritia		variable		Araceae							Renner, S. S. (2014). The relative and absolute frequencies of angiosperm sexual systems: dioecy, monoecy, gynodioecy, and an updated online database. American Journal of botany, 101(10), 1588-1610.	Mauritia		variable
	Araceae							Renner, S. S. (2014). The relative and absolute frequencies of angiosperm sexual systems: dioecy, monoecy, gynodioecy, and an updated online database. American Journal of botany, 101(10), 1588-1610.	Orbignya		variable		Araceae							Renner, S. S. (2014). The relative and absolute frequencies of angiosperm sexual systems: dioecy, monoecy, gynodioecy, and an updated online database. American Journal of botany, 101(10), 1588-1610.	Orbignya		variable
	Araceae							Renner, S. S. (2014). The relative and absolute frequencies of angiosperm sexual systems: dioecy, monoecy, gynodioecy, and an updated online database. American Journal of botany, 101(10), 1588-1610.	Phoenix		variable		Araceae							Renner, S. S. (2014). The relative and absolute frequencies of angiosperm sexual systems: dioecy, monoecy, gynodioecy, and an updated online database. American Journal of botany, 101(10), 1588-1610.	Phoenix		variable
	Araceae							Renner, S. S. (2014). The relative and absolute frequencies of angiosperm sexual systems: dioecy, monoecy, gynodioecy, and an updated online database. American Journal of botany, 101(10), 1588-1610.	Wendlandiella allGB 1A		wind		Araceae							Renner, S. S. (2014). The relative and absolute frequencies of angiosperm sexual systems: dioecy, monoecy, gynodioecy, and an updated online database. American Journal of botany, 101(10), 1588-1610.	Wendlandiella allGB 1A		wind
Araliaceae	Araliaceae	53	0	0	1747	0	0						Araliaceae	47	0	0	1735	0	0
Arecaceae	Arecaceae total	208	2	8	2511	7	13						Arecaceae total	183	2	9	2583	6	12
	Arecaceae							Silberbauergottsberger, I. (1990). POLLINATION AND EVOLUTION IN PALMS. Phyton-Annales Rei Botanicae, 30(2), 213-233. Retrieved from <Go to ISI>://WOS:A1990EU86300002	-	some Palm	ento;wind	not an exact report	Arecaceae							Silberbauergottsberger, I. (1990). POLLINATION AND EVOLUTION IN PALMS. Phyton-Annales Rei Botanicae, 30(2), 213-233. Retrieved from <Go to ISI>://WOS:A1990EU86300002	-	some Palm	ento;wind	not an exact report
	Arecaceae							Scariot, A. O., Lleras, E., & Hay, J. D. (1991). REPRODUCTIVE-BIOLOGY OF THE PALM ACROCOMIA-ACULEATA IN CENTRAL BRAZIL. Biotropica, 23(1), 12-22. doi:10.2307/2388683	Acrocomia 0A:1D	ACROCOMIA-ACULEATA PALM	dual	The combination of two pollination strategies (wind and insects)	Arecaceae							Scariot, A. O., Lleras, E., & Hay, J. D. (1991). REPRODUCTIVE-BIOLOGY OF THE PALM ACROCOMIA-ACULEATA IN CENTRAL BRAZIL. Biotropica, 23(1), 12-22. doi:10.2307/2388683	Acrocomia 0A:1D	ACROCOMIA-ACULEATA PALM	dual	The combination of two pollination strategies (wind and insects)
	Arecaceae							Abrahamczyk, S., Struck, J. H., & Weigend, M. (2023). The best of two worlds: ecology and evolution of ambophilous plants. Biological Reviews, 98(2), 391-435.	Astrocaryum	Astrocaryum vulgare	dual		Arecaceae							Chazdon, R. L., Careaga, S., Webb, C., & Vargas, O. (2003). Community and phylogenetic structure of reproductive traits of woody species in wet tropical forests. Ecological Monographs, 73(3), 331-348. doi:10.1890/02-4038	Astrocaryum 0A:1D	Astrocaryum confertum	wind	follow Abrahamcyzk
	Arecaceae							Chazdon, R. L., Careaga, S., Webb, C., & Vargas, O. (2003). Community and phylogenetic structure of reproductive traits of woody species in wet tropical forests. Ecological Monographs, 73(3), 331-348. doi:10.1890/02-4038	Astrocaryum 1A 1D	Astrocaryum confertum	wind		Arecaceae							Abrahamczyk, S., Struck, J. H., & Weigend, M. (2023). The best of two worlds: ecology and evolution of ambophilous plants. Biological Reviews, 98(2), 391-435.	Astrocaryum	Astrocaryum vulgare	dual
	Arecaceae							Rios, L. D., Fuchs, E. J., Hodel, D. R., & Cascante-Marin, A. (2014). Neither insects nor wind: ambophily in dioecious Chamaedorea palms (Arecaceae). Plant Biology, 16(4), 702-710. doi:10.1111/plb.12119	Chamaedorea	Chamaedorea alternans palm	dual		Arecaceae							Renner, S. S. (2014). The relative and absolute frequencies of angiosperm sexual systems: dioecy, monoecy, gynodioecy, and an updated online database. American Journal of botany, 101(10), 1588-1606.	Ceroxylon		variable	should not
	Arecaceae							Rios, L. D., Fuchs, E. J., Hodel, D. R., & Cascante-Marin, A. (2014). Neither insects nor wind: ambophily in dioecious Chamaedorea palms (Arecaceae). Plant Biology, 16(4), 702-710. doi:10.1111/plb.12120	Chamaedorea	Chamaedorea costaricana	dual		Arecaceae							Rios, L. D., Fuchs, E. J., Hodel, D. R., & Cascante-Marin, A. (2014). Neither insects nor wind: ambophily in dioecious Chamaedorea palms (Arecaceae). Plant Biology, 16(4), 702-710. doi:10.1111/plb.12119	Chamaedorea	Chamaedorea costaricana	dual
	Arecaceae							Rios, L. D., Fuchs, E. J., Hodel, D. R., & Cascante-Marin, A. (2014). Neither insects nor wind: ambophily in dioecious Chamaedorea palms (Arecaceae). Plant Biology, 16(4), 702-710. doi:10.1111/plb.12121	Chamaedorea	Chamaedorea costaricana	dual		Arecaceae							Rios, L. D., Fuchs, E. J., Hodel, D. R., & Cascante-Marin, A. (2014). Neither insects nor wind: ambophily in dioecious Chamaedorea palms (Arecaceae). Plant Biology, 16(4), 702-710. doi:10.1111/plb.12120	Chamaedorea	Chamaedorea macrospadix	dual
	Arecaceae							Rios, L. D., Fuchs, E. J., Hodel, D. R., & Cascante-Marin, A. (2014). Neither insects nor wind: ambophily in dioecious Chamaedorea palms (Arecaceae). Plant Biology, 16(4), 702-710. doi:10.1111/plb.12122	Chamaedorea	Chamaedorea macrospadix	dual		Arecaceae							Rios, L. D., Fuchs, E. J., Hodel, D. R., & Cascante-Marin, A. (2014). Neither insects nor wind: ambophily in dioecious Chamaedorea palms (Arecaceae). Plant Biology, 16(4), 702-710. doi:10.1111/plb.12121	Chamaedorea	Chamaedorea pinnatifrons	dual
	Arecaceae							Otero-Arnaiz, A., & Oyama, K. (2001). Reproductive phenology, seed-set and pollination in Chamaedorea alternans, an understorey dioecious palm in a rain forest in Mexico. Journal of Tropical Ecology, 17, 745-754. doi:10.1017/s0266467401001559	Chamaedorea	Chamaedorea macrospadix	wind	Flowers of this species are wind-pollinated but a great activity of undetermined species of thrips (Thysanoptera) was observed in male inflorescences.	Arecaceae							Rios, L. D., Fuchs, E. J., Hodel, D. R., & Cascante-Marin, A. (2014). Neither insects nor wind: ambophily in dioecious Chamaedorea palms (Arecaceae). Plant Biology, 16(4), 702-710. doi:10.1111/plb.12122	Chamaedorea	Chamaedorea tepejilote	dual
	Arecaceae							Luna, R., Epperson, B. K., & Oyama, K. (2005). Spatial genetic structure of two sympatric neotropical palms with contrasting life histories. Heredity, 95(4), 298-305. doi:10.1038/sj.hdy.6800655	Chamaedorea	Chamaedorea pinnatifrons	wind		Arecaceae							Otero-Arnaiz, A., & Oyama, K. (2001). Reproductive phenology, seed-set and pollination in Chamaedorea alternans, an understorey dioecious palm in a rain forest in Mexico. Journal of Tropical Ecology, 17, 745-754. doi:10.1017/s0266467401001559	Chamaedorea	Chamaedorea alternans palm	wind	Flowers of this species are wind-pollinated but a great activity of undetermined species of thrips (Thysanoptera) was observed in male inflorescences.
	Arecaceae							Luna, R., Epperson, B., & Oyama, K. (2007). High levels of genetic variability and inbreeding in two Neotropical dioecious palms with contrasting life histories. Heredity, 99(4), 466-476. doi:10.1038/sj.hdy.6801027	Chamaedorea	Chamaedorea pinnatifrons	wind		Arecaceae							Luna, R., Epperson, B. K., & Oyama, K. (2005). Spatial genetic structure of two sympatric neotropical palms with contrasting life histories. Heredity, 95(4), 298-305. doi:10.1038/sj.hdy.6800655	Chamaedorea	Chamaedorea tepejilote is a common wind-pollinated arboreal understory palm.	wind
	Arecaceae							Berry, E. J., & Gorchov, D. L. (2007). Female fecundity is dependent on substrate, rather than male abundance, in the wind-pollinated, dioecious understory palm Chamaedorea radicalis. Biotropica, 39(2), 186-194. doi:10.1111/j.1744-7429.2006.00252.x	Chamaedorea	Chamaedorea radicalis wind-pollinated, dioecious understory palm	wind		Arecaceae							Luna, R., Epperson, B., & Oyama, K. (2007). High levels of genetic variability and inbreeding in two Neotropical dioecious palms with contrasting life histories. Heredity, 99(4), 466-476. doi:10.1038/sj.hdy.6801027	Chamaedorea	Chamaedorea tepejilote is a common, wind-pollinated arboreal understory palm.	wind
	Arecaceae							Abrahamczyk, S., Struck, J. H., & Weigend, M. (2023). The best of two worlds: ecology and evolution of ambophilous plants. Biological Reviews, 98(2), 391-446.	Chamaedorea	Chamaedorea tepejilote	dual		Arecaceae							Berry, E. J., & Gorchov, D. L. (2007). Female fecundity is dependent on substrate, rather than male abundance, in the wind-pollinated, dioecious understory palm Chamaedorea radicalis. Biotropica, 39(2), 186-194. doi:10.1111/j.1744-7429.2006.00252.x	Chamaedorea	Chamaedorea radicalis wind-pollinated, dioecious understory palm	wind
	Arecaceae							Abrahamczyk, S., Struck, J. H., & Weigend, M. (2023). The best of two worlds: ecology and evolution of ambophilous plants. Biological Reviews, 98(2), 391-447.	Chamaedorea	Chamaedorea tepejilote	dual		Arecaceae							Renner, S. S. (2014). The relative and absolute frequencies of angiosperm sexual systems: dioecy, monoecy, gynodioecy, and an updated online database. American Journal of botany, 101(10), 1588-1606.	Chamaedorea		variable	should not
	Arecaceae							Abrahamczyk, S., Struck, J. H., & Weigend, M. (2023). The best of two worlds: ecology and evolution of ambophilous plants. Biological Reviews, 98(2), 391-448.	Chamaedorea	Chamaedorea tepejilote is a common wind-pollinated arboreal understory palm.	dual		Arecaceae							Listabarth, C. (1993). INSECT-INDUCED WIND POLLINATION OF THE PALM CHAMAEDOREA-PINNATIFRONS AND POLLINATION IN THE RELATED WENDLANDIELLA SP. Biodiversity and Conservation, 2(1), 39-50. doi:10.1007/bf00055101	Chamaedorea 4A:4D	Chamaedorea pinnatifrons THE PALM	wind
	Arecaceae							Abrahamczyk, S., Struck, J. H., & Weigend, M. (2023). The best of two worlds: ecology and evolution of ambophilous plants. Biological Reviews, 98(2), 391-449.	Chamaedorea	Chamaedorea tepejilote is a common, wind-pollinated arboreal understory palm.	dual		Arecaceae							Abrahamczyk, S., Struck, J. H., & Weigend, M. (2023). The best of two worlds: ecology and evolution of ambophilous plants. Biological Reviews, 98(2), 391-446.	Chamaedorea	Chamaedorea costaricana	dual
	Arecaceae							Listabarth, C. (1993). INSECT-INDUCED WIND POLLINATION OF THE PALM CHAMAEDOREA-PINNATIFRONS AND POLLINATION IN THE RELATED WENDLANDIELLA SP. Biodiversity and Conservation, 2(1), 39-50. doi:10.1007/bf00055101	Chamaedorea 4A:5D	Chamaedorea pinnatifrons THE PALM	wind		Arecaceae							Abrahamczyk, S., Struck, J. H., & Weigend, M. (2023). The best of two worlds: ecology and evolution of ambophilous plants. Biological Reviews, 98(2), 391-447.	Chamaedorea	Chamaedorea macrospadix	dual
	Arecaceae							Nayar, N. M. (2018). Opportunistic flowering and pollinating system as a survival strategy of the coconut (Cocos nucifera L.), a monotypic species of the Arecaceae family. Genetic Resources and Crop Evolution, 65(1), 333-342. doi:10.1007/s10722-017-0537-x	Cocos	Cocos nucifera	dual		Arecaceae							Abrahamczyk, S., Struck, J. H., & Weigend, M. (2023). The best of two worlds: ecology and evolution of ambophilous plants. Biological Reviews, 98(2), 391-448.	Chamaedorea	Chamaedorea pinnatifrons	dual
	Arecaceae							da Conceicao, E. S., Moura, J. I. L., Costa-Neto, A. D., & Delabie, J. H. C. (2014). Choice of food resource by bees and ants (Hymenoptera: Apoidea, Formicidae) on coconut tree inflorescences (Cocos nucifera, Arecaceae). Annales De La Societe Entomologique De France, 50(1), 6-12. doi:10.1080/00379271.2014.933015	Cocos	Cocos nucifera	wind		Arecaceae							Abrahamczyk, S., Struck, J. H., & Weigend, M. (2023). The best of two worlds: ecology and evolution of ambophilous plants. Biological Reviews, 98(2), 391-449.	Chamaedorea	Chamaedorea tepejilote	dual
	Arecaceae							Abrahamczyk, S., Struck, J. H., & Weigend, M. (2023). The best of two worlds: ecology and evolution of ambophilous plants. Biological Reviews, 98(2), 391-450.	Cocos	Cocos nucifera Coconut trees are mostly anemophilous	dual		Arecaceae							Nayar, N. M. (2018). Opportunistic flowering and pollinating system as a survival strategy of the coconut (Cocos nucifera L.), a monotypic species of the Arecaceae family. Genetic Resources and Crop Evolution, 65(1), 333-342. doi:10.1007/s10722-017-0537-x	Cocos	Cocos nucifera	dual
	Arecaceae							da Conceicao, E. S., Delabie, J. H. C., & de Costa Neto, A. (2004). The entomophily of the coconut tree in question: The evaluation of pollen transportation by ants (Hymenoptera : Formicidae) and bees (Hymenoptera : Apoidea) in inflorescence. Neotropical Entomology, 33(6), 679-683. doi:10.1590/s1519-566x2004000600004	Cocos 0A:1D	Cocos nucifera L. is an important crop The coconut tree,	wind/insect		Arecaceae							da Conceicao, E. S., Moura, J. I. L., Costa-Neto, A. D., & Delabie, J. H. C. (2014). Choice of food resource by bees and ants (Hymenoptera: Apoidea, Formicidae) on coconut tree inflorescences (Cocos nucifera, Arecaceae). Annales De La Societe Entomologique De France, 50(1), 6-12. doi:10.1080/00379271.2014.933015	Cocos	Cocos nucifera Coconut trees are mostly anemophilous	wind
	Arecaceae							Abrahamczyk, S., Struck, J. H., & Weigend, M. (2023). The best of two worlds: ecology and evolution of ambophilous plants. Biological Reviews, 98(2), 391-462.	Elaeis 1D	Elaeis guineensis	dual		Arecaceae							Abrahamczyk, S., Struck, J. H., & Weigend, M. (2023). The best of two worlds: ecology and evolution of ambophilous plants. Biological Reviews, 98(2), 391-450.	Cocos	Cocos nucifera	dual
	Arecaceae							Abrahamczyk, S., Struck, J. H., & Weigend, M. (2023). The best of two worlds: ecology and evolution of ambophilous plants. Biological Reviews, 98(2), 391-469.	Euterpe 1D	Euterpe edulis	dual		Arecaceae							da Conceicao, E. S., Delabie, J. H. C., & de Costa Neto, A. (2004). The entomophily of the coconut tree in question: The evaluation of pollen transportation by ants (Hymenoptera : Formicidae) and bees (Hymenoptera : Apoidea) in inflorescence. Neotropical Entomology, 33(6), 679-683. doi:10.1590/s1519-566x2004000600004	Cocos 0A:1D	Cocos nucifera L. is an important crop The coconut tree,	dual
	Arecaceae							Mendes, F. N., Valente, R. D., Rego, M. M. C., & Esposito, M. C. (2017). The floral biology and reproductive system of Mauritia flexuosa (Arecaceae) in a restinga environment in northeastern Brazil. Brittonia, 69(1), 11-25. doi:10.1007/s12228-016-9444-2	Mauritia	Mauritia flexuosa	dual	We suspect that wind also contributes to the pollination of M. flexuosa in the study area, but in a relatively minor way	Arecaceae							Abrahamczyk, S., Struck, J. H., & Weigend, M. (2023). The best of two worlds: ecology and evolution of ambophilous plants. Biological Reviews, 98(2), 391-462.	Elaeis 1D	Elaeis guineensis	dual
	Arecaceae							Renner, S. S., & Feil, J. P. (1993). POLLINATORS OF TROPICAL DIOECIOUS ANGIOSPERMS. American Journal of Botany, 80(9), 1100-1107. doi:10.2307/2445758	Mauritia	Mauritia flexuosa	dual		Arecaceae							Abrahamczyk, S., Struck, J. H., & Weigend, M. (2023). The best of two worlds: ecology and evolution of ambophilous plants. Biological Reviews, 98(2), 391-469.	Euterpe 1D	Euterpe edulis	dual
	Arecaceae							Abrahamczyk, S., Struck, J. H., & Weigend, M. (2023). The best of two worlds: ecology and evolution of ambophilous plants. Biological Reviews, 98(2), 391-489.	Mauritia	Mauritia flexuosa	dual		Arecaceae							Renner, S. S. (2014). The relative and absolute frequencies of angiosperm sexual systems: dioecy, monoecy, gynodioecy, and an updated online database. American Journal of botany, 101(10), 1588-1607.	Lodoicea		wind?
	Arecaceae							Rosa, R. K., & Koptur, S. (2013). NEW FINDINGS ON THE POLLINATION BIOLOGY OF MAURITIA FLEXUOSA (ARECACEAE) IN RORAIMA, BRAZIL: LINKING DIOECY, WIND, AND HABITAT. American Journal of Botany, 100(3), 613-621. doi:10.3732/ajb.1200446	Mauritia 0A:1D	Mauritia flexuosa	wind	This dioecious palm depends on wind as its primary pollen vector.	Arecaceae							Mendes, F. N., Valente, R. D., Rego, M. M. C., & Esposito, M. C. (2017). The floral biology and reproductive system of Mauritia flexuosa (Arecaceae) in a restinga environment in northeastern Brazil. Brittonia, 69(1), 11-25. doi:10.1007/s12228-016-9444-2	Mauritia	Mauritia flexuosa	dual	We suspect that wind also contributes to the pollination of M. flexuosa in the study area, but in a relatively minor way
	Arecaceae							Panabang, B. B., Yap, S. A., & Adorada, J. R. (2017). Field Studies of Insect Visitation and Notes on the Population Ecology of Nipa Palm Nypa fruticans (Wurmb.) Thunberg. Philippine Agricultural Scientist, 100(4), 377-386. Retrieved from <Go to ISI>://WOS:000472814400005	Nypa 0A:1D	Nypa fruticans nipa palm	dual	more ento than ane	Arecaceae							Renner, S. S., & Feil, J. P. (1993). POLLINATORS OF TROPICAL DIOECIOUS ANGIOSPERMS. American Journal of Botany, 80(9), 1100-1107. doi:10.2307/2445758	Mauritia	Mauritia flexuosa	dual
	Arecaceae							Abrahamczyk, S., Struck, J. H., & Weigend, M. (2023). The best of two worlds: ecology and evolution of ambophilous plants. Biological Reviews, 98(2), 391-493.	Orbignya	Orbignya phalerata*	dual?		Arecaceae							Abrahamczyk, S., Struck, J. H., & Weigend, M. (2023). The best of two worlds: ecology and evolution of ambophilous plants. Biological Reviews, 98(2), 391-489.	Mauritia	Mauritia flexuosa	dual
	Arecaceae							Renner, S. S., & Feil, J. P. (1993). POLLINATORS OF TROPICAL DIOECIOUS ANGIOSPERMS. American Journal of Botany, 80(9), 1100-1107. doi:10.2307/2445757	Orbignya 0A:1D	Orbignya phalerata	dual		Arecaceae							Renner, S. S. (2014). The relative and absolute frequencies of angiosperm sexual systems: dioecy, monoecy, gynodioecy, and an updated online database. American Journal of botany, 101(10), 1588-1608.	Mauritia		variable
	Arecaceae							Saro, I., Gonzalez-Perez, M. A., Garcia-Verdugo, C., & Sosa, P. A. (2015). Patterns of genetic diversity in Phoenix canariensis, a widespread oceanic palm (species) endemic from the Canarian archipelago. Tree Genetics & Genomes, 11(1), 13. doi:10.1007/s11295-014-0815-0	Phoenix 1A:0D	Phoenix canariensis (island palm) displaying reproductive syndromes associated with extensive dispersal (wind pollination and zoochory).	wind		Arecaceae							Rosa, R. K., & Koptur, S. (2013). NEW FINDINGS ON THE POLLINATION BIOLOGY OF MAURITIA FLEXUOSA (ARECACEAE) IN RORAIMA, BRAZIL: LINKING DIOECY, WIND, AND HABITAT. American Journal of Botany, 100(3), 613-621. doi:10.3732/ajb.1200446	Mauritia 0A:1D	Mauritia flexuosa	wind	This dioecious palm depends on wind as its primary pollen vector.
	Arecaceae							Listabarth, C. (1993). INSECT-INDUCED WIND POLLINATION OF THE PALM CHAMAEDOREA-PINNATIFRONS AND POLLINATION IN THE RELATED WENDLANDIELLA SP. Biodiversity and Conservation, 2(1), 39-50. doi:10.1007/bf00055102	Wendlandiella 1A:0D	Wendlandiella sp.	wind		Arecaceae							Panabang, B. B., Yap, S. A., & Adorada, J. R. (2017). Field Studies of Insect Visitation and Notes on the Population Ecology of Nipa Palm Nypa fruticans (Wurmb.) Thunberg. Philippine Agricultural Scientist, 100(4), 377-386. Retrieved from <Go to ISI>://WOS:000472814400005	Nypa 0A:1D	Nypa fruticans nipa palm	dual	more ento than ane
	Arecaceae							Renner, S. S. (2014). The relative and absolute frequencies of angiosperm sexual systems: dioecy, monoecy, gynodioecy, and an updated online database. American Journal of botany, 101(10), 1588-1606.	Ceroxylon		variable		Arecaceae							Abrahamczyk, S., Struck, J. H., & Weigend, M. (2023). The best of two worlds: ecology and evolution of ambophilous plants. Biological Reviews, 98(2), 391-493.	Orbignya	Orbignya phalerata*	dual?
	Arecaceae							Renner, S. S. (2014). The relative and absolute frequencies of angiosperm sexual systems: dioecy, monoecy, gynodioecy, and an updated online database. American Journal of botany, 101(10), 1588-1606.	Chamaedorea		variable		Arecaceae							Renner, S. S. (2014). The relative and absolute frequencies of angiosperm sexual systems: dioecy, monoecy, gynodioecy, and an updated online database. American Journal of botany, 101(10), 1588-1609.	Orbignya		variable
	Arecaceae							Renner, S. S. (2014). The relative and absolute frequencies of angiosperm sexual systems: dioecy, monoecy, gynodioecy, and an updated online database. American Journal of botany, 101(10), 1588-1607.	Lodoicea		wind?		Arecaceae							Renner, S. S., & Feil, J. P. (1993). POLLINATORS OF TROPICAL DIOECIOUS ANGIOSPERMS. American Journal of Botany, 80(9), 1100-1107. doi:10.2307/2445757	Orbignya 0A:1D	Orbignya phalerata	dual
	Arecaceae							Renner, S. S. (2014). The relative and absolute frequencies of angiosperm sexual systems: dioecy, monoecy, gynodioecy, and an updated online database. American Journal of botany, 101(10), 1588-1608.	Mauritia		variable		Arecaceae							Renner, S. S. (2014). The relative and absolute frequencies of angiosperm sexual systems: dioecy, monoecy, gynodioecy, and an updated online database. American Journal of botany, 101(10), 1588-1610.	Phoenix		variable
	Arecaceae							Renner, S. S. (2014). The relative and absolute frequencies of angiosperm sexual systems: dioecy, monoecy, gynodioecy, and an updated online database. American Journal of botany, 101(10), 1588-1609.	Orbignya		variable		Arecaceae							Saro, I., Gonzalez-Perez, M. A., Garcia-Verdugo, C., & Sosa, P. A. (2015). Patterns of genetic diversity in Phoenix canariensis, a widespread oceanic palm (species) endemic from the Canarian archipelago. Tree Genetics & Genomes, 11(1), 13. doi:10.1007/s11295-014-0815-0	Phoenix 1A:0D	Phoenix canariensis (island palm) displaying reproductive syndromes associated with extensive dispersal (wind pollination and zoochory).	wind
	Arecaceae							Renner, S. S. (2014). The relative and absolute frequencies of angiosperm sexual systems: dioecy, monoecy, gynodioecy, and an updated online database. American Journal of botany, 101(10), 1588-1610.	Phoenix		variable		Arecaceae							Listabarth, C. (1993). INSECT-INDUCED WIND POLLINATION OF THE PALM CHAMAEDOREA-PINNATIFRONS AND POLLINATION IN THE RELATED WENDLANDIELLA SP. Biodiversity and Conservation, 2(1), 39-50. doi:10.1007/bf00055102	Wendlandiella	Wendlandiella sp.	wind
	Arecaceae							Renner, S. S. (2014). The relative and absolute frequencies of angiosperm sexual systems: dioecy, monoecy, gynodioecy, and an updated online database. American Journal of botany, 101(10), 1588-1611.	Wendlandiella ALL WFO 1A 0D	Wendlandiella ALL WFO 1A 0D	wind		Arecaceae							Renner, S. S. (2014). The relative and absolute frequencies of angiosperm sexual systems: dioecy, monoecy, gynodioecy, and an updated online database. American Journal of botany, 101(10), 1588-1611.	Wendlandiella ALL WFO 1A 0D	Wendlandiella ALL WFO 1A 0D	wind
Argophyllaceae	Argophyllaceae	2	0	0	31	0	0						Argophyllaceae	2	0	0	22	0	0
Aristolochiaceae	Aristolochiaceae total (accepted name)	12	1	0	613	1	0						Aristolochiaceae total (accepted name)	8	1	0	706	1	0
	Lactoridaceae							Bernardello, G., Anderson, G. J., Lopez, P., Cleland, M. A., Stuessy, T. F., & Crawford, D. J. (1999). Reproductive biology of Lactoris fernandeziana (Lactoridaceae). American Journal of Botany, 86(6), 829-840. doi:10.2307/2656704	Lactoris	Lactoris fernandeziana	wind		Lactoridaceae							Bernardello, G., Anderson, G. J., Lopez, P., Cleland, M. A., Stuessy, T. F., & Crawford, D. J. (1999). Reproductive biology of Lactoris fernandeziana (Lactoridaceae). American Journal of Botany, 86(6), 829-840. doi:10.2307/2656704	Lactoris	Lactoris fernandeziana	wind	only one species exist in this genus
	Lactoridaceae							Anderson, G. J., Bernardello, G., Stuessy, T. F., & Crawford, D. J. (2001). Breeding system and pollination of selected plants endemic to Juan Fernandez Islands. American Journal of Botany, 88(2), 220-233. doi:10.2307/2657022	Lactoris	Lactoris fernandeziana	wind		Lactoridaceae							Anderson, G. J., Bernardello, G., Stuessy, T. F., & Crawford, D. J. (2001). Breeding system and pollination of selected plants endemic to Juan Fernandez Islands. American Journal of Botany, 88(2), 220-233. doi:10.2307/2657022	Lactoris	Lactoris fernandeziana	wind
	Asclepiadaceae	2	0	0	2	0	0
Asparagaceae	Asparagaceae total	121	14	0	2943	187	0						Asparagaceae total	118	14	0	3169	188	0
	Asparagaceae							Ackerman, J. D. (2000). Abiotic pollen and pollination: ecological, functional, and evolutionary perspectives. Plant Systematics and Evolution, 222, 167-185.	Acanthocarpus all GB 7A	Acanthocarpus Lehm.	wind		Asparagaceae							Ackerman, J. D. (2000). Abiotic pollen and pollination: ecological, functional, and evolutionary perspectives. Plant Systematics and Evolution, 222, 167-185.	Acanthocarpus WFO 7A	Acanthocarpus Lehm.	wind
	Asparagaceae							Ackerman, J. D. (2000). Abiotic pollen and pollination: ecological, functional, and evolutionary perspectives. Plant Systematics and Evolution, 222, 167-185.	Arthropodium all GB 10A	Arthropodium R.Br.	wind		Asparagaceae							Ackerman, J. D. (2000). Abiotic pollen and pollination: ecological, functional, and evolutionary perspectives. Plant Systematics and Evolution, 222, 167-185.	Arthropodium WFO 9A	Arthropodium R.Br.	wind
	Asparagaceae							Ackerman, J. D. (2000). Abiotic pollen and pollination: ecological, functional, and evolutionary perspectives. Plant Systematics and Evolution, 222, 167-185.	Chamaescilla all GB 4A	Chamaescilla F.Muell. ex Benth.	wind		Asparagaceae							Ackerman, J. D. (2000). Abiotic pollen and pollination: ecological, functional, and evolutionary perspectives. Plant Systematics and Evolution, 222, 167-185.	Chamaescilla WFO 3A	Chamaescilla F.Muell. ex Benth.	wind
	Asparagaceae							Ackerman, J. D. (2000). Abiotic pollen and pollination: ecological, functional, and evolutionary perspectives. Plant Systematics and Evolution, 222, 167-185.	Chamaexeros all GB 4A	Chamaexeros Benth.	wind		Asparagaceae							Ackerman, J. D. (2000). Abiotic pollen and pollination: ecological, functional, and evolutionary perspectives. Plant Systematics and Evolution, 222, 167-185.	Chamaexeros WFO 4A	Chamaexeros Benth.	wind
	Asparagaceae							Ackerman, J. D. (2000). Abiotic pollen and pollination: ecological, functional, and evolutionary perspectives. Plant Systematics and Evolution, 222, 167-185.	Cordyline all GB 22A	Cordyline Comm. ex R.Br. (including Cohnia Kunth)	wind		Asparagaceae							Ackerman, J. D. (2000). Abiotic pollen and pollination: ecological, functional, and evolutionary perspectives. Plant Systematics and Evolution, 222, 167-185.	Cordyline WFO 26A	Cordyline Comm. ex R.Br. (including Cohnia Kunth)	wind
	Asparagaceae							Ackerman, J. D. (2000). Abiotic pollen and pollination: ecological, functional, and evolutionary perspectives. Plant Systematics and Evolution, 222, 167-185.	Dichopogon all GB 5A	Dichopogon Kunth (may be included in Arthropodium)	wind		Asparagaceae							Ackerman, J. D. (2000). Abiotic pollen and pollination: ecological, functional, and evolutionary perspectives. Plant Systematics and Evolution, 222, 167-185.	Dichopogon WFO 5A	Dichopogon Kunth (may be included in Arthropodium)	wind
	Asparagaceae							Ackerman, J. D. (2000). Abiotic pollen and pollination: ecological, functional, and evolutionary perspectives. Plant Systematics and Evolution, 222, 167-185.	Eustrephus all GB 1A	Eustrephus R.Br.	wind		Asparagaceae							Ackerman, J. D. (2000). Abiotic pollen and pollination: ecological, functional, and evolutionary perspectives. Plant Systematics and Evolution, 222, 167-185.	Eustrephus WFO 1A	Eustrephus R.Br.	wind
	Asparagaceae							Ackerman, J. D. (2000). Abiotic pollen and pollination: ecological, functional, and evolutionary perspectives. Plant Systematics and Evolution, 222, 167-185.	Laxmannia all GB 13A	Laxmannia R.Br. (including Bartlingia F. Mueller)	wind		Asparagaceae							Ackerman, J. D. (2000). Abiotic pollen and pollination: ecological, functional, and evolutionary perspectives. Plant Systematics and Evolution, 222, 167-185.	Laxmannia WFO 15A	Laxmannia R.Br. (including Bartlingia F. Mueller)	wind
	Asparagaceae							Ackerman, J. D. (2000). Abiotic pollen and pollination: ecological, functional, and evolutionary perspectives. Plant Systematics and Evolution, 222, 167-185.	Lomandra all GB 57A	Lomandra Labill. (including Xerotes R. Brown)	wind		Asparagaceae							Ackerman, J. D. (2000). Abiotic pollen and pollination: ecological, functional, and evolutionary perspectives. Plant Systematics and Evolution, 222, 167-185.	Lomandra WFO 53A	Lomandra Labill. (including Xerotes R. Brown)	wind
	Asparagaceae							Ackerman, J. D. (2000). Abiotic pollen and pollination: ecological, functional, and evolutionary perspectives. Plant Systematics and Evolution, 222, 167-185.	Murchisonia all Gb no 2A	Murchisonia Brittan	wind		Asparagaceae							Ackerman, J. D. (2000). Abiotic pollen and pollination: ecological, functional, and evolutionary perspectives. Plant Systematics and Evolution, 222, 167-185.	Murchisonia （WFO no）	Murchisonia Brittan	wind	[note] Synonym of Thysanotus R.Br. 2A
	Asparagaceae							Ackerman, J. D. (2000). Abiotic pollen and pollination: ecological, functional, and evolutionary perspectives. Plant Systematics and Evolution, 222, 167-185.	Romnalda all GB 4A	Romnalda P.F.Stevens	wind		Asparagaceae							Ackerman, J. D. (2000). Abiotic pollen and pollination: ecological, functional, and evolutionary perspectives. Plant Systematics and Evolution, 222, 167-185.	Romnalda WFO 4A	Romnalda P.F.Stevens	wind
	Asparagaceae							Ackerman, J. D. (2000). Abiotic pollen and pollination: ecological, functional, and evolutionary perspectives. Plant Systematics and Evolution, 222, 167-185.	Sowerbaea all GB 5A	Sowerbaea Sm.	wind		Asparagaceae							Ackerman, J. D. (2000). Abiotic pollen and pollination: ecological, functional, and evolutionary perspectives. Plant Systematics and Evolution, 222, 167-185.	Sowerbaea WOF 5A	Sowerbaea Sm.	wind
	Asparagaceae							Ackerman, J. D. (2000). Abiotic pollen and pollination: ecological, functional, and evolutionary perspectives. Plant Systematics and Evolution, 222, 167-185.	Thysanotus all GB 52A	Thysanotus R.Br.	wind		Asparagaceae							Ackerman, J. D. (2000). Abiotic pollen and pollination: ecological, functional, and evolutionary perspectives. Plant Systematics and Evolution, 222, 167-185.	Thysanotus WFO 53A	Thysanotus R.Br.	wind	accept Murchisonia
	Asparagaceae							Ackerman, J. D. (2000). Abiotic pollen and pollination: ecological, functional, and evolutionary perspectives. Plant Systematics and Evolution, 222, 167-185.	Trichopetalum all GB 2A	Trichopetalum Lindl. (including Bottinaea Colla)	wind		Asparagaceae							Ackerman, J. D. (2000). Abiotic pollen and pollination: ecological, functional, and evolutionary perspectives. Plant Systematics and Evolution, 222, 167-185.	Trichopetalum WFO 2A	Trichopetalum Lindl. (including Bottinaea Colla)	wind
	Asparagaceae							Ackerman, J. D. (2000). Abiotic pollen and pollination: ecological, functional, and evolutionary perspectives. Plant Systematics and Evolution, 222, 167-185.	Xerolirion all GB 1A	Xerolirion A.S.George	wind		Asparagaceae							Ackerman, J. D. (2000). Abiotic pollen and pollination: ecological, functional, and evolutionary perspectives. Plant Systematics and Evolution, 222, 167-185.	Xerolirion WFO 1A	Xerolirion A.S.George	wind
	Asparagaceae							Dafni, A., & Dukas, R. (1986). INSECT AND WIND POLLINATION IN URGINEA-MARITIMA (LILIACEAE). Plant Systematics and Evolution, 154(1-2), 1-10. doi:10.1007/bf00984864	URGINEA 1	URGINEA-MARITIMA (LILIACEAE)	dual	wind fasciliated self pollination, should not be included.	Asparagaceae							Dafni, A., & Dukas, R. (1986). INSECT AND WIND POLLINATION IN URGINEA-MARITIMA (LILIACEAE). Plant Systematics and Evolution, 154(1-2), 1-10. doi:10.1007/bf00984864	URGINEA 1	URGINEA-MARITIMA (LILIACEAE)	dual	[note] wind fasciliated self pollination, should not be included.
	Asparagaceae							Abrahamczyk, S., Struck, J. H., & Weigend, M. (2023). The best of two worlds: ecology and evolution of ambophilous plants. Biological Reviews, 98(2), 391-545.	Urginea	Urginea maritima	dual	suspected as wind fasciliated self pollination	Asparagaceae							Abrahamczyk, S., Struck, J. H., & Weigend, M. (2023). The best of two worlds: ecology and evolution of ambophilous plants. Biological Reviews, 98(2), 391-545.	Urginea	Urginea maritima	dual	follow Dafni
	Asparagaceae							Renner, S. S. (2014). The relative and absolute frequencies of angiosperm sexual systems: dioecy, monoecy, gynodioecy, and an updated online database. American Journal of botany, 101(10), 1588-1610.	Lomandra		wind		Asparagaceae							Renner, S. S. (2014). The relative and absolute frequencies of angiosperm sexual systems: dioecy, monoecy, gynodioecy, and an updated online database. American Journal of botany, 101(10), 1588-1611.	Lomandra	Lomandra	wind
Asphodelaceae	Asphodelaceae	41	0	0	1121	0	0						Asphodelaceae	43	0	0	1230	0	0
Asteliaceae	Asteliaceae	3	0	0	37	0	0						Asteliaceae	3	0	0	37	0	0
Asteraceae	Asteraceae total	1733	14	2	33815	1168	4						Asteraceae total	1688	12	3	34015	1013	4
	Asteraceae							Gross, M. A., Gutierrez, D. G., Marquez, G. J., & Luna, M. L. (2017). Floral and palinological characters in Acanthostyles (Asteraceae, Eupatorieae) and its relationship to pollination. Boletin De La Sociedad Argentina De Botanica, 52(1), 107-119. doi:10.31055/1851.2372.v52.n1.16913	Acanthostyles GB 2A:0D	Acanthostyles buniifolius, which is widely distributed in southern South America. This species shows features that may suggest a pollination mechanism mediated by wind.	wind	This paper proposes first evidence of possible anemophily for a species of subtribe Dysinaphiinae within the Eupatorieae tribe.	Asteraceae							Gross, M. A., Gutierrez, D. G., Marquez, G. J., & Luna, M. L. (2017). Floral and palinological characters in Acanthostyles (Asteraceae, Eupatorieae) and its relationship to pollination. Boletin De La Sociedad Argentina De Botanica, 52(1), 107-119. doi:10.31055/1851.2372.v52.n1.16913	Acanthostyles WFO 2A:0D	Acanthostyles buniifolius, which is widely distributed in southern South America. This species shows features that may suggest a pollination mechanism mediated by wind.	wind	This paper proposes first evidence of possible anemophily for a species of subtribe Dysinaphiinae within the Eupatorieae tribe.
	Asteraceae							Gross, M. A., Gutierrez, D. G., Marquez, G. J., & Luna, M. L. (2017). Floral and palinological characters in Acanthostyles (Asteraceae, Eupatorieae) and its relationship to pollination. Boletin De La Sociedad Argentina De Botanica, 52(1), 107-119. doi:10.31055/1851.2372.v52.n1.16913	Acanthostyles	Acanthostyles buniifolius	wind	Wind pollination in Asteraceae is well documented only in few tribes. Particularly, in Eupatorieae, apparent anemophily has only been reported in 10 species belonging to the genera Critonia, Decachaeta, Eupatorium, Koanophyllon, and Neohintonia。 The genus Acanthostyles has only one species, Acanthostyles buniifolius, which is widely distributed in southern South America. This species shows featur…	Asteraceae							Gross, M. A., Gutierrez, D. G., Marquez, G. J., & Luna, M. L. (2017). Floral and palinological characters in Acanthostyles (Asteraceae, Eupatorieae) and its relationship to pollination. Boletin De La Sociedad Argentina De Botanica, 52(1), 107-119. doi:10.31055/1851.2372.v52.n1.16913	Acanthostyles	Acanthostyles buniifolius	wind	Wind pollination in Asteraceae is well documented only in few tribes. Particularly, in Eupatorieae, apparent anemophily has only been reported in 10 species belonging to the genera Critonia, Decachaeta, Eupatorium, Koanophyllon, and Neohintonia。 The genus Acanthostyles has only one species, Acanthostyles buniifolius, which is widely distributed in southern South America. This species shows featur…
	Asteraceae							Ackerman, J. D. (2000). Abiotic pollen and pollination: ecological, functional, and evolutionary perspectives. Plant Systematics and Evolution, 222, 167-185.	Ambrosia all GB 55A:0D	Ambrosia artemisifolia	wind		Asteraceae							Ackerman, J. D. (2000). Abiotic pollen and pollination: ecological, functional, and evolutionary perspectives. Plant Systematics and Evolution, 222, 167-185.	Ambrosia WFO 49A:0D	Ambrosia artemisifolia	wind
	Asteraceae							Martin, M. D., Chamecki, M., Brush, G. S., Meneveau, C., & Parlange, M. B. (2009). POLLEN CLUMPING AND WIND DISPERSAL IN AN INVASIVE ANGIOSPERM. American Journal of Botany, 96(9), 1703-1711. doi:10.3732/ajb.0800407	Ambrosia	Ambrosia artemisiifolia (common ragweed; Asteraceae),	wind		Asteraceae							Martin, M. D., Chamecki, M., Brush, G. S., Meneveau, C., & Parlange, M. B. (2009). POLLEN CLUMPING AND WIND DISPERSAL IN AN INVASIVE ANGIOSPERM. American Journal of Botany, 96(9), 1703-1711. doi:10.3732/ajb.0800407	Ambrosia	Ambrosia artemisiifolia (common ragweed; Asteraceae),	wind
	Asteraceae							Sabban, L., Jacobson, N. L., & van Hout, R. (2012). Measurement of pollen clump release and breakup in the vicinity of ragweed (A. confertiflora) staminate flowers. Ecosphere, 3(7), 24. doi:10.1890/es12-00054.1	Ambrosia	ragweed (Ambrosia confertiflora)	wind		Asteraceae							Sabban, L., Jacobson, N. L., & van Hout, R. (2012). Measurement of pollen clump release and breakup in the vicinity of ragweed (A. confertiflora) staminate flowers. Ecosphere, 3(7), 24. doi:10.1890/es12-00054.1	Ambrosia	ragweed (Ambrosia confertiflora)	wind
	Asteraceae							Lewis, W. H., Dixit, A. B., & Wedner, H. J. (1991). ASTERACEAE AEROPOLLEN OF THE WESTERN UNITED-STATES GULF-COAST. Annals of Allergy, 67(1), 37-46. Retrieved from <Go to ISI>://WOS:A1991FX67000008	Ambrosia	monitored Ambrosia pollen	wind	majority Ambrosia，minority Parthenium	Asteraceae							Lewis, W. H., Dixit, A. B., & Wedner, H. J. (1991). ASTERACEAE AEROPOLLEN OF THE WESTERN UNITED-STATES GULF-COAST. Annals of Allergy, 67(1), 37-46. Retrieved from <Go to ISI>://WOS:A1991FX67000008	Ambrosia	monitored Ambrosia pollen	wind	majority Ambrosia，minority Parthenium
	Asteraceae							Laaidi, M., Laaidi, K., Besancenot, J. P., & Thibaudon, M. (2003). Ragweed in France: an invasive plant and its allergenic pollen. Annals of Allergy Asthma & Immunology, 91(2), 195-201. doi:10.1016/s1081-1206(10)62177-1	Ambrosia	Ragweed, Ambrosia	wind		Asteraceae							Laaidi, M., Laaidi, K., Besancenot, J. P., & Thibaudon, M. (2003). Ragweed in France: an invasive plant and its allergenic pollen. Annals of Allergy Asthma & Immunology, 91(2), 195-201. doi:10.1016/s1081-1206(10)62177-1	Ambrosia	Ragweed, Ambrosia	wind
	Asteraceae							Paquin, V., & Aarssen, L. W. (2004). Allometric gender allocation in Ambrosia artemisiifolia (Asteraceae) has adaptive plasticity. American Journal of Botany, 91(3), 430-438. doi:10.3732/ajb.91.3.430	Ambrosia	wind-pollinated annual Ambrosia artemissifolia	wind		Asteraceae							Paquin, V., & Aarssen, L. W. (2004). Allometric gender allocation in Ambrosia artemisiifolia (Asteraceae) has adaptive plasticity. American Journal of Botany, 91(3), 430-438. doi:10.3732/ajb.91.3.430	Ambrosia	wind-pollinated annual Ambrosia artemissifolia	wind
	Asteraceae							Puc, M. (2004). Ragweed pollen in the air of Szczecin. Annals of Agricultural and Environmental Medicine, 11(1), 53-57. Retrieved from <Go to ISI>://WOS:000222523400008	Ambrosia	ragweed (Ambrosia)	wind		Asteraceae							Puc, M. (2004). Ragweed pollen in the air of Szczecin. Annals of Agricultural and Environmental Medicine, 11(1), 53-57. Retrieved from <Go to ISI>://WOS:000222523400008	Ambrosia	ragweed (Ambrosia)	wind
	Asteraceae							Follak, S., Dullinger, S., Kleinbauer, I., Moser, D., & Essl, F. (2013). Invasion dynamics of three allergenic invasive Asteraceae (Ambrosia trifida, Artemisia annua, Iva xanthiifolia) in central and eastern Europe. Preslia, 85(1), 41-61. Retrieved from <Go to ISI>://WOS:000316430400003	Ambrosia	Ambrosia trifida	wind	three allergenic wind-pollinated species (Ambrosia trifida, Artemisia annua, Iva xanthiifolia; tribe Heliantheae, Asteraceae)	Asteraceae							Follak, S., Dullinger, S., Kleinbauer, I., Moser, D., & Essl, F. (2013). Invasion dynamics of three allergenic invasive Asteraceae (Ambrosia trifida, Artemisia annua, Iva xanthiifolia) in central and eastern Europe. Preslia, 85(1), 41-61. Retrieved from <Go to ISI>://WOS:000316430400003	Ambrosia	Ambrosia trifida	wind	three allergenic wind-pollinated species (Ambrosia trifida, Artemisia annua, Iva xanthiifolia; tribe Heliantheae, Asteraceae)
	Asteraceae							Schindler, S., Bayliss, H. R., Essl, F., Rabitsch, W., Follak, S., & Pullin, A. S. (2016). Effectiveness of management interventions for control of invasive Common ragweed Ambrosia artemisiifolia: a systematic review protocol. Environmental Evidence, 5(1), 10. doi:10.1186/s13750-016-0062-y	Ambrosia	Common ragweed Ambrosia artemisiifolia	wind		Asteraceae							Schindler, S., Bayliss, H. R., Essl, F., Rabitsch, W., Follak, S., & Pullin, A. S. (2016). Effectiveness of management interventions for control of invasive Common ragweed Ambrosia artemisiifolia: a systematic review protocol. Environmental Evidence, 5(1), 10. doi:10.1186/s13750-016-0062-y	Ambrosia	Common ragweed Ambrosia artemisiifolia	wind
	Asteraceae							Friedman, J., & Barrett, S. C. H. (2011). GENETIC AND ENVIRONMENTAL CONTROL OF TEMPORAL AND SIZE-DEPENDENT SEX ALLOCATION IN A WIND-POLLINATED PLANT. Evolution, 65(7), 2061-2074. doi:10.1111/j.1558-5646.2011.01284.x	Ambrosia	Ambrosia artemisiifolia i	wind		Asteraceae							Friedman, J., & Barrett, S. C. H. (2011). GENETIC AND ENVIRONMENTAL CONTROL OF TEMPORAL AND SIZE-DEPENDENT SEX ALLOCATION IN A WIND-POLLINATED PLANT. Evolution, 65(7), 2061-2074. doi:10.1111/j.1558-5646.2011.01284.x	Ambrosia	Ambrosia artemisiifolia i	wind
	Asteraceae							Nakahara, T., Fukano, Y., Hirota, S. K., & Yahara, T. (2018). Size advantage for male function and size-dependent sex allocation in Ambrosia artemisiifolia, a wind-pollinated plant. Ecology and Evolution, 8(2), 1159-1170. doi:10.1002/ece3.3722	Ambrosia	Ambrosia artemisiifolia	wind		Asteraceae							Nakahara, T., Fukano, Y., Hirota, S. K., & Yahara, T. (2018). Size advantage for male function and size-dependent sex allocation in Ambrosia artemisiifolia, a wind-pollinated plant. Ecology and Evolution, 8(2), 1159-1170. doi:10.1002/ece3.3722	Ambrosia	Ambrosia artemisiifolia	wind
	Asteraceae							Nakahara, T., Fukano, Y., & Yahara, T. (2018). Effects of apical damage on plant growth and male and female reproductive investments in Ambrosia artemisiifolia, a wind-pollinated plant. Plant Ecology, 219(7), 853-862. doi:10.1007/s11258-018-0839-x	Ambrosia	Ambrosia artemisiifolia	wind		Asteraceae							Nakahara, T., Fukano, Y., & Yahara, T. (2018). Effects of apical damage on plant growth and male and female reproductive investments in Ambrosia artemisiifolia, a wind-pollinated plant. Plant Ecology, 219(7), 853-862. doi:10.1007/s11258-018-0839-x	Ambrosia	Ambrosia artemisiifolia	wind
	Asteraceae							Friedman, J., & Barrett, S. C. H. (2011). The Evolution of Ovule Number and Flower Size in Wind-Pollinated Plants. American Naturalist, 177(2), 246-257. doi:10.1086/657954	Ambrosia	Ambrosia artemiisifolia	wind		Asteraceae							Friedman, J., & Barrett, S. C. H. (2011). The Evolution of Ovule Number and Flower Size in Wind-Pollinated Plants. American Naturalist, 177(2), 246-257. doi:10.1086/657954	Ambrosia	Ambrosia artemiisifolia	wind
	Asteraceae							Michalski, S. G., & Durka, W. (2009). Pollination mode and life form strongly affect the relation between mating system and pollen to ovule ratios. New Phytologist, 183(2), 470-479. doi:10.1111/j.1469-8137.2009.02861.x	Ambrosia	Ambrosia artemisiifolia	wind		Asteraceae							Michalski, S. G., & Durka, W. (2009). Pollination mode and life form strongly affect the relation between mating system and pollen to ovule ratios. New Phytologist, 183(2), 470-479. doi:10.1111/j.1469-8137.2009.02861.x	Ambrosia	Ambrosia artemisiifolia	wind
	Asteraceae/Compositae							Dowding, P. (1987). WIND POLLINATION MECHANISMS AND AEROBIOLOGY. International Review of Cytology-a Survey of Cell Biology, 107, 421-437. doi:10.1016/s0074-7696(08)61084-102	Ambrosia	Ambrosia all	wind		Asteraceae/Compositae							Dowding, P. (1987). WIND POLLINATION MECHANISMS AND AEROBIOLOGY. International Review of Cytology-a Survey of Cell Biology, 107, 421-437. doi:10.1016/s0074-7696(08)61084-102	Ambrosia	Ambrosia all	wind	all
	Asteraceae							Bickel, A. M., & Freeman, D. C. (1993). EFFECTS OF POLLEN VECTOR AND PLANT GEOMETRY ON FLORAL SEX-RATIO IN MONOECIOUS PLANTS. American Midland Naturalist, 130(2), 239-247. doi:10.2307/2426133	Armbrosia	Armbrosia trifidia	wind		Asteraceae							Bickel, A. M., & Freeman, D. C. (1993). EFFECTS OF POLLEN VECTOR AND PLANT GEOMETRY ON FLORAL SEX-RATIO IN MONOECIOUS PLANTS. American Midland Naturalist, 130(2), 239-247. doi:10.2307/2426133	Armbrosia	Armbrosia trifidia	wind
	Asteraceae							Bickel, A. M., & Freeman, D. C. (1993). EFFECTS OF POLLEN VECTOR AND PLANT GEOMETRY ON FLORAL SEX-RATIO IN MONOECIOUS PLANTS. American Midland Naturalist, 130(2), 239-247. doi:10.2307/2426134	Armbrosia	Ambrosia artemisiifolia	wind		Asteraceae							Bickel, A. M., & Freeman, D. C. (1993). EFFECTS OF POLLEN VECTOR AND PLANT GEOMETRY ON FLORAL SEX-RATIO IN MONOECIOUS PLANTS. American Midland Naturalist, 130(2), 239-247. doi:10.2307/2426134	Armbrosia	Ambrosia artemisiifolia	wind
	Asteraceae							Regal, P. J. (1982). POLLINATION BY WIND AND ANIMALS - ECOLOGY OF GEOGRAPHIC PATTERNS. Annual Review of Ecology and Systematics, 13, 497-524. doi:10.1146/annurev.es.13.110182.002458	Armbrosia	Ambrosia all	wind		Asteraceae							Regal, P. J. (1982). POLLINATION BY WIND AND ANIMALS - ECOLOGY OF GEOGRAPHIC PATTERNS. Annual Review of Ecology and Systematics, 13, 497-524. doi:10.1146/annurev.es.13.110182.002458	Armbrosia	Ambrosia all	wind
	Asteraceae							Traveset, A. (1992). SEX EXPRESSION IN A NATURAL-POPULATION OF THE MONOECIOUS ANNUAL, AMBROSIA-ARTEMISIIFOLIA (ASTERACEAE). American Midland Naturalist, 127(2), 309-315. doi:10.2307/2426537	Armbrosia	AMBROSIA-ARTEMISIIFOLIA	wind		Asteraceae							Traveset, A. (1992). SEX EXPRESSION IN A NATURAL-POPULATION OF THE MONOECIOUS ANNUAL, AMBROSIA-ARTEMISIIFOLIA (ASTERACEAE). American Midland Naturalist, 127(2), 309-315. doi:10.2307/2426537	Armbrosia	AMBROSIA-ARTEMISIIFOLIA	wind
	Asteraceae							Rabinowitz, D., Rapp, J. K., Sork, V. L., Rathcke, B. J., Reese, G. A., & Weaver, J. C. (1981). PHENOLOGICAL PROPERTIES OF WIND-POLLINATED AND INSECT-POLLINATED PRAIRIE PLANTS. Ecology, 62(1), 49-56. doi:10.2307/1936682	Armbrosia	Ambrosia bidentata	wind		Asteraceae							Rabinowitz, D., Rapp, J. K., Sork, V. L., Rathcke, B. J., Reese, G. A., & Weaver, J. C. (1981). PHENOLOGICAL PROPERTIES OF WIND-POLLINATED AND INSECT-POLLINATED PRAIRIE PLANTS. Ecology, 62(1), 49-56. doi:10.2307/1936682	Armbrosia	Ambrosia bidentata	wind
	Asteraceae							Rabinowitz, D., Rapp, J. K., Sork, V. L., Rathcke, B. J., Reese, G. A., & Weaver, J. C. (1981). PHENOLOGICAL PROPERTIES OF WIND-POLLINATED AND INSECT-POLLINATED PRAIRIE PLANTS. Ecology, 62(1), 49-56. doi:10.2307/1936686	Armbrosia	Ambrosia trifida	wind		Asteraceae							Rabinowitz, D., Rapp, J. K., Sork, V. L., Rathcke, B. J., Reese, G. A., & Weaver, J. C. (1981). PHENOLOGICAL PROPERTIES OF WIND-POLLINATED AND INSECT-POLLINATED PRAIRIE PLANTS. Ecology, 62(1), 49-56. doi:10.2307/1936686	Armbrosia	Ambrosia trifida	wind
	Asteraceae							Ackerman, J. D. (2000). Abiotic pollen and pollination: ecological, functional, and evolutionary perspectives. Plant Systematics and Evolution, 222, 167-185.	Artemisia all GB 492A:1D	Artemisia all	wind		Asteraceae							Ackerman, J. D. (2000). Abiotic pollen and pollination: ecological, functional, and evolutionary perspectives. Plant Systematics and Evolution, 222, 167-185.	Artemisia WFO 416A :1D	Artemisia all	wind	all
	Asteraceae							Vonwahl, P. G., & Puls, K. E. (1991). POLLEN EMISSION AND POLLEN FLIGHT OF WEEDS (ARTEMISIA-VULGARIS, PLANTAGO-LANCEOLATA AND RUMEX SSP). Grana, 30(1), 260-264. doi:10.1080/00173139109427808	Artemisia	ARTEMISIA-VULGARIS	wind	POLLEN EMISSION AND POLLEN FLIGHT	Asteraceae							Vonwahl, P. G., & Puls, K. E. (1991). POLLEN EMISSION AND POLLEN FLIGHT OF WEEDS (ARTEMISIA-VULGARIS, PLANTAGO-LANCEOLATA AND RUMEX SSP). Grana, 30(1), 260-264. doi:10.1080/00173139109427808	Artemisia	ARTEMISIA-VULGARIS	wind	POLLEN EMISSION AND POLLEN FLIGHT
	Asteraceae							Laursen, S. C., Reiners, W. A., Kelly, R. D., & Gerow, K. G. (2007). Pollen dispersal by Artemisia tridentata (Asteraceae). International Journal of Biometeorology, 51(6), 465-481. doi:10.1007/s00484-007-0086-7	Artemisia	Artemisia tridentata (Asteraceae)	wind		Asteraceae							Abrahamczyk, S., Struck, J. H., & Weigend, M. (2023). The best of two worlds: ecology and evolution of ambophilous plants. Biological Reviews, 98(2), 391-433.	Artemisia	Artemisia simplex	dual
	Asteraceae							Vonwahl, P. G., & Puls, K. E. (1991). POLLEN EMISSION AND POLLEN FLIGHT OF WEEDS (ARTEMISIA-VULGARIS, PLANTAGO-LANCEOLATA AND RUMEX SSP). Grana, 30(1), 260-264. doi:10.1080/00173139109427808 Artemisia,	Artemisia	ARTEMISIA-VULGARIS	wind		Asteraceae							Laursen, S. C., Reiners, W. A., Kelly, R. D., & Gerow, K. G. (2007). Pollen dispersal by Artemisia tridentata (Asteraceae). International Journal of Biometeorology, 51(6), 465-481. doi:10.1007/s00484-007-0086-7	Artemisia	Artemisia tridentata (Asteraceae)	wind
	Asteraceae							Vonwahl, P. G., & Puls, K. E. (1991). POLLEN EMISSION AND POLLEN FLIGHT OF WEEDS (ARTEMISIA-VULGARIS, PLANTAGO-LANCEOLATA AND RUMEX SSP). Grana, 30(1), 260-264. doi:10.1080/00173139109427808	Artemisia	ARTEMISIA-VULGARIS	wind		Asteraceae							Vonwahl, P. G., & Puls, K. E. (1991). POLLEN EMISSION AND POLLEN FLIGHT OF WEEDS (ARTEMISIA-VULGARIS, PLANTAGO-LANCEOLATA AND RUMEX SSP). Grana, 30(1), 260-264. doi:10.1080/00173139109427808 Artemisia,	Artemisia	ARTEMISIA-VULGARIS	wind
	Asteraceae/Compositae							Dowding, P. (1987). WIND POLLINATION MECHANISMS AND AEROBIOLOGY. International Review of Cytology-a Survey of Cell Biology, 107, 421-437. doi:10.1016/s0074-7696(08)61084-103	Artemisia	Artemisia	wind		Asteraceae							Vonwahl, P. G., & Puls, K. E. (1991). POLLEN EMISSION AND POLLEN FLIGHT OF WEEDS (ARTEMISIA-VULGARIS, PLANTAGO-LANCEOLATA AND RUMEX SSP). Grana, 30(1), 260-264. doi:10.1080/00173139109427808	Artemisia	ARTEMISIA-VULGARIS	wind
	Asteraceae							Giner, M. M., Garcia, J. S. C., & Selles, J. G. (1999). Aerobiology of Artemisia airborne pollen in Murcia (SE Spain) and its relationship with weather variables: annual and intradiurnal variations for three different species. Wind vectors as a tool in determining pollen. International Journal of Biometeorology, 43(2), 51-63. doi:10.1007/s004840050116	Artemisia	Artemisia	wind		Asteraceae/Compositae							Dowding, P. (1987). WIND POLLINATION MECHANISMS AND AEROBIOLOGY. International Review of Cytology-a Survey of Cell Biology, 107, 421-437. doi:10.1016/s0074-7696(08)61084-103	Artemisia	Artemisia	wind
	Asteraceae							Abrahamczyk, S., Struck, J. H., & Weigend, M. (2023). The best of two worlds: ecology and evolution of ambophilous plants. Biological Reviews, 98(2), 391-433.	Artemisia	Artemisia simplex	dual		Asteraceae							Giner, M. M., Garcia, J. S. C., & Selles, J. G. (1999). Aerobiology of Artemisia airborne pollen in Murcia (SE Spain) and its relationship with weather variables: annual and intradiurnal variations for three different species. Wind vectors as a tool in determining pollen. International Journal of Biometeorology, 43(2), 51-63. doi:10.1007/s004840050116	Artemisia	Artemisia	wind
	Asteraceae							Huang, H. Y., Ye, R. J., Qi, M. L., Li, X. Z., Miller, D. R., Stewart, C. N., . . . Wang, J. M. (2015). Wind-mediated horseweed (Conyza canadensis) gene flow: pollen emission, dispersion, and deposition. Ecology and Evolution, 5(13), 2646-2658. doi:10.1002/ece3.1540	Conyza GB 1A:0D	horseweed (Conyza canadensis)	wind		Asteraceae							Huang, H. Y., Ye, R. J., Qi, M. L., Li, X. Z., Miller, D. R., Stewart, C. N., . . . Wang, J. M. (2015). Wind-mediated horseweed (Conyza canadensis) gene flow: pollen emission, dispersion, and deposition. Ecology and Evolution, 5(13), 2646-2658. doi:10.1002/ece3.1540	Conyza 1A:0D	horseweed (Conyza canadensis)	wind
	Asteraceae							Gross, M. A., Gutierrez, D. G., Marquez, G. J., & Luna, M. L. (2017). Floral and palinological characters in Acanthostyles (Asteraceae, Eupatorieae) and its relationship to pollination. Boletin De La Sociedad Argentina De Botanica, 52(1), 107-119. doi:10.31055/1851.2372.v52.n1.16914	Critonia GB 4A:0D	Critonia morifolia	wind	reportadas como probablemente anemófilas	Asteraceae							Gross, M. A., Gutierrez, D. G., Marquez, G. J., & Luna, M. L. (2017). Floral and palinological characters in Acanthostyles (Asteraceae, Eupatorieae) and its relationship to pollination. Boletin De La Sociedad Argentina De Botanica, 52(1), 107-119. doi:10.31055/1851.2372.v52.n1.16914	Critonia 4A:0D	Critonia morifolia	wind	reportadas como probablemente anemófilas
	Asteraceae							Gross, M. A., Gutierrez, D. G., Marquez, G. J., & Luna, M. L. (2017). Floral and palinological characters in Acanthostyles (Asteraceae, Eupatorieae) and its relationship to pollination. Boletin De La Sociedad Argentina De Botanica, 52(1), 107-119. doi:10.31055/1851.2372.v52.n1.16915	Critonia	Critonia quadrangularis	wind	reportadas como probablemente anemófilas	Asteraceae							Gross, M. A., Gutierrez, D. G., Marquez, G. J., & Luna, M. L. (2017). Floral and palinological characters in Acanthostyles (Asteraceae, Eupatorieae) and its relationship to pollination. Boletin De La Sociedad Argentina De Botanica, 52(1), 107-119. doi:10.31055/1851.2372.v52.n1.16915	Critonia	Critonia quadrangularis	wind	reportadas como probablemente anemófilas
	Asteraceae							Gross, M. A., Gutierrez, D. G., Marquez, G. J., & Luna, M. L. (2017). Floral and palinological characters in Acanthostyles (Asteraceae, Eupatorieae) and its relationship to pollination. Boletin De La Sociedad Argentina De Botanica, 52(1), 107-119. doi:10.31055/1851.2372.v52.n1.16916	Critonia	Critonia eriocarpa	wind	reportadas como probablemente anemófilas	Asteraceae							Gross, M. A., Gutierrez, D. G., Marquez, G. J., & Luna, M. L. (2017). Floral and palinological characters in Acanthostyles (Asteraceae, Eupatorieae) and its relationship to pollination. Boletin De La Sociedad Argentina De Botanica, 52(1), 107-119. doi:10.31055/1851.2372.v52.n1.16916	Critonia	Critonia eriocarpa	wind	reportadas como probablemente anemófilas
	Asteraceae							Gross, M. A., Gutierrez, D. G., Marquez, G. J., & Luna, M. L. (2017). Floral and palinological characters in Acanthostyles (Asteraceae, Eupatorieae) and its relationship to pollination. Boletin De La Sociedad Argentina De Botanica, 52(1), 107-119. doi:10.31055/1851.2372.v52.n1.16917	Critonia	Critonia hebebotrya	wind	reportadas como probablemente anemófilas	Asteraceae							Gross, M. A., Gutierrez, D. G., Marquez, G. J., & Luna, M. L. (2017). Floral and palinological characters in Acanthostyles (Asteraceae, Eupatorieae) and its relationship to pollination. Boletin De La Sociedad Argentina De Botanica, 52(1), 107-119. doi:10.31055/1851.2372.v52.n1.16917	Critonia	Critonia hebebotrya	wind	reportadas como probablemente anemófilas
	Asteraceae							Gross, M. A., Gutierrez, D. G., Marquez, G. J., & Luna, M. L. (2017). Floral and palinological characters in Acanthostyles (Asteraceae, Eupatorieae) and its relationship to pollination. Boletin De La Sociedad Argentina De Botanica, 52(1), 107-119. doi:10.31055/1851.2372.v52.n1.16921	Decachaeta 1A:0D	Decachaeta incompta	wind	reportadas como probablemente anemófilas	Asteraceae							Gross, M. A., Gutierrez, D. G., Marquez, G. J., & Luna, M. L. (2017). Floral and palinological characters in Acanthostyles (Asteraceae, Eupatorieae) and its relationship to pollination. Boletin De La Sociedad Argentina De Botanica, 52(1), 107-119. doi:10.31055/1851.2372.v52.n1.16921	Decachaeta 1A:0D	Decachaeta incompta	wind	reportadas como probablemente anemófilas
	Asteraceae							Heelemann, S., Bauerlein, V., Krug, C. B., Esler, K. J., Poschlod, P., & Reisch, C. (2015). Genetic variation of two species with different life-history traits in the endangered renosterveld of South Africa - a comparative analysis of Eriocephalus africanus and Hemimeris racemosa. African Journal of Ecology, 53(4), 447-453. doi:10.1111/aje.12227	Eriocephalus 0A:1D	both wind- and insect-pollinated Eriocephalus africanus occurred.	dual		Asteraceae							Heelemann, S., Bauerlein, V., Krug, C. B., Esler, K. J., Poschlod, P., & Reisch, C. (2015). Genetic variation of two species with different life-history traits in the endangered renosterveld of South Africa - a comparative analysis of Eriocephalus africanus and Hemimeris racemosa. African Journal of Ecology, 53(4), 447-453. doi:10.1111/aje.12227	Eriocephalus 0A:1D	both wind- and insect-pollinated Eriocephalus africanus occurred.	dual
	Asteraceae							Berry, P. E., & Calvo, R. N. (1989). WIND POLLINATION, SELF-INCOMPATIBILITY, AND ALTITUDINAL SHIFTS IN POLLINATION SYSTEMS IN THE HIGH ANDEAN GENUS ESPELETIA (ASTERACEAE). American Journal of Botany, 76(11), 1602-1614. doi:10.2307/2444399	Espeletia 2A:2D	Espeletia spicata	wind	the four species with the highest elevation are pollianted by wind	Asteraceae							Berry, P. E., & Calvo, R. N. (1989). WIND POLLINATION, SELF-INCOMPATIBILITY, AND ALTITUDINAL SHIFTS IN POLLINATION SYSTEMS IN THE HIGH ANDEAN GENUS ESPELETIA (ASTERACEAE). American Journal of Botany, 76(11), 1602-1614. doi:10.2307/2444399	Espeletia 2A:2D	Espeletia spicata	wind	the four species with the highest elevation are pollianted by wind
	Asteraceae							Berry, P. E., & Calvo, R. N. (1989). WIND POLLINATION, SELF-INCOMPATIBILITY, AND ALTITUDINAL SHIFTS IN POLLINATION SYSTEMS IN THE HIGH ANDEAN GENUS ESPELETIA (ASTERACEAE). American Journal of Botany, 76(11), 1602-1614. doi:10.2307/2444400	Espeletia	Espeletia timotensis	wind		Asteraceae							Berry, P. E., & Calvo, R. N. (1989). WIND POLLINATION, SELF-INCOMPATIBILITY, AND ALTITUDINAL SHIFTS IN POLLINATION SYSTEMS IN THE HIGH ANDEAN GENUS ESPELETIA (ASTERACEAE). American Journal of Botany, 76(11), 1602-1614. doi:10.2307/2444400	Espeletia	Espeletia timotensis	wind
	Asteraceae							Berry, P. E., & Calvo, R. N. (1989). WIND POLLINATION, SELF-INCOMPATIBILITY, AND ALTITUDINAL SHIFTS IN POLLINATION SYSTEMS IN THE HIGH ANDEAN GENUS ESPELETIA (ASTERACEAE). American Journal of Botany, 76(11), 1602-1614. doi:10.2307/2444401	Espeletia	Espeletia semiglobulata	wind		Asteraceae							Berry, P. E., & Calvo, R. N. (1989). WIND POLLINATION, SELF-INCOMPATIBILITY, AND ALTITUDINAL SHIFTS IN POLLINATION SYSTEMS IN THE HIGH ANDEAN GENUS ESPELETIA (ASTERACEAE). American Journal of Botany, 76(11), 1602-1614. doi:10.2307/2444401	Espeletia	Espeletia semiglobulata	wind
	Asteraceae							Berry, P. E., & Calvo, R. N. (1989). WIND POLLINATION, SELF-INCOMPATIBILITY, AND ALTITUDINAL SHIFTS IN POLLINATION SYSTEMS IN THE HIGH ANDEAN GENUS ESPELETIA (ASTERACEAE). American Journal of Botany, 76(11), 1602-1614. doi:10.2307/2444402	Espeletia	Espeletia moritziana	wind		Asteraceae							Berry, P. E., & Calvo, R. N. (1989). WIND POLLINATION, SELF-INCOMPATIBILITY, AND ALTITUDINAL SHIFTS IN POLLINATION SYSTEMS IN THE HIGH ANDEAN GENUS ESPELETIA (ASTERACEAE). American Journal of Botany, 76(11), 1602-1614. doi:10.2307/2444402	Espeletia	Espeletia moritziana	wind
	Asteraceae							Abrahamczyk, S., Struck, J. H., & Weigend, M. (2023). The best of two worlds: ecology and evolution of ambophilous plants. Biological Reviews, 98(2), 391-467.	Espeletia	Espeletia moritziana	dual		Asteraceae							Abrahamczyk, S., Struck, J. H., & Weigend, M. (2023). The best of two worlds: ecology and evolution of ambophilous plants. Biological Reviews, 98(2), 391-467.	Espeletia	Espeletia moritziana	dual
	Asteraceae							Abrahamczyk, S., Struck, J. H., & Weigend, M. (2023). The best of two worlds: ecology and evolution of ambophilous plants. Biological Reviews, 98(2), 391-468.	Espeletia	Espeletia semiglobulata	dual		Asteraceae							Abrahamczyk, S., Struck, J. H., & Weigend, M. (2023). The best of two worlds: ecology and evolution of ambophilous plants. Biological Reviews, 98(2), 391-468.	Espeletia	Espeletia semiglobulata	dual
	Asteraceae							Grashoff, J. L., & Beaman, J. H. (1970). APPARENT WIND POLLINATION IN EUPATORIUM. American Journal of Botany, 57(6), 750-&. Retrieved from <Go to ISI>://WOS:A1970G874400108	Eupatorium GB138-1=137A:0D	all the genus EUPATORIUM	wind		Asteraceae							Grashoff, J. L., & Beaman, J. H. (1970). APPARENT WIND POLLINATION IN EUPATORIUM. American Journal of Botany, 57(6), 750-&. Retrieved from <Go to ISI>://WOS:A1970G874400108	Eupatorium WFO 76-1=75A:0D	all the genus EUPATORIUM	wind
	Asteraceae							Grashoff, J. L., & Beaman, J. H. (1970). STUDIES IN EUPATORIUM (COMPOSITAE), .3. APPARENT WIND POLLINATION. Brittonia, 22(1), 77-&. doi:10.2307/2805722	Eupatorium	EUPATORIUM (COMPOSITAE)	wind		Asteraceae							Grashoff, J. L., & Beaman, J. H. (1970). STUDIES IN EUPATORIUM (COMPOSITAE), .3. APPARENT WIND POLLINATION. Brittonia, 22(1), 77-&. doi:10.2307/2805722	Eupatorium	EUPATORIUM (COMPOSITAE)	wind
	Asteraceae							Sullivan, V. I., Neigel, J., & Miao, B. (1991). BIAS IN INHERITANCE OF CHLOROPLAST DNA AND MECHANISMS OF HYBRIDIZATION BETWEEN WIND-POLLINATED AND INSECT-POLLINATED EUPATORIUM (ASTERACEAE). American Journal of Botany, 78(5), 695-705. doi:10.2307/2445090	Eupatorium	Eupatorium capillifolium	wind		Asteraceae							Sullivan, V. I., Neigel, J., & Miao, B. (1991). BIAS IN INHERITANCE OF CHLOROPLAST DNA AND MECHANISMS OF HYBRIDIZATION BETWEEN WIND-POLLINATED AND INSECT-POLLINATED EUPATORIUM (ASTERACEAE). American Journal of Botany, 78(5), 695-705. doi:10.2307/2445090	Eupatorium	Eupatorium capillifolium	wind
	Asteraceae							Sullivan, V. I., Neigel, J., & Miao, B. (1991). BIAS IN INHERITANCE OF CHLOROPLAST DNA AND MECHANISMS OF HYBRIDIZATION BETWEEN WIND-POLLINATED AND INSECT-POLLINATED EUPATORIUM (ASTERACEAE). American Journal of Botany, 78(5), 695-705. doi:10.2307/2445090	Eupatorium	Eupatorium serotinum	insect		Asteraceae							Sullivan, V. I., Neigel, J., & Miao, B. (1991). BIAS IN INHERITANCE OF CHLOROPLAST DNA AND MECHANISMS OF HYBRIDIZATION BETWEEN WIND-POLLINATED AND INSECT-POLLINATED EUPATORIUM (ASTERACEAE). American Journal of Botany, 78(5), 695-705. doi:10.2307/2445090	Eupatorium	Eupatorium serotinum	insect	this paper suggest this species is insect-pollinated
	Asteraceae							Figueroa-Castro, D. M., & Cano-Santana, Z. (2011). EFFECTIVENESS OF VECTORS OF POLLEN AND LONGEVITY OF CAPITULA FOR FOUR SPECIES OF ASTERACEAE IN CENTRAL MEXICO. Southwestern Naturalist, 56(2), 162-171. doi:10.1894/f04-jb-14.1	Eupatorium	Eupatorium petiolare	wind		Asteraceae							Figueroa-Castro, D. M., & Cano-Santana, Z. (2011). EFFECTIVENESS OF VECTORS OF POLLEN AND LONGEVITY OF CAPITULA FOR FOUR SPECIES OF ASTERACEAE IN CENTRAL MEXICO. Southwestern Naturalist, 56(2), 162-171. doi:10.1894/f04-jb-14.1	Eupatorium	Eupatorium petiolare	wind
	Asteraceae							Gross, M. A., Gutierrez, D. G., Marquez, G. J., & Luna, M. L. (2017). Floral and palinological characters in Acanthostyles (Asteraceae, Eupatorieae) and its relationship to pollination. Boletin De La Sociedad Argentina De Botanica, 52(1), 107-119. doi:10.31055/1851.2372.v52.n1.16921	Eupatorium	Eupatorium capillifolium	wind	reportadas como probablemente anemófilas	Asteraceae							Gross, M. A., Gutierrez, D. G., Marquez, G. J., & Luna, M. L. (2017). Floral and palinological characters in Acanthostyles (Asteraceae, Eupatorieae) and its relationship to pollination. Boletin De La Sociedad Argentina De Botanica, 52(1), 107-119. doi:10.31055/1851.2372.v52.n1.16921	Eupatorium	Eupatorium capillifolium	wind	reportadas como probablemente anemófilas
	Asteraceae							Gross, M. A., Gutierrez, D. G., Marquez, G. J., & Luna, M. L. (2017). Floral and palinological characters in Acanthostyles (Asteraceae, Eupatorieae) and its relationship to pollination. Boletin De La Sociedad Argentina De Botanica, 52(1), 107-119. doi:10.31055/1851.2372.v52.n1.16921	Eupatorium	Eupatorium compositifolium	wind	reportadas como probablemente anemófilas	Asteraceae							Gross, M. A., Gutierrez, D. G., Marquez, G. J., & Luna, M. L. (2017). Floral and palinological characters in Acanthostyles (Asteraceae, Eupatorieae) and its relationship to pollination. Boletin De La Sociedad Argentina De Botanica, 52(1), 107-119. doi:10.31055/1851.2372.v52.n1.16921	Eupatorium	Eupatorium compositifolium	wind	reportadas como probablemente anemófilas
	Asteraceae							Gross, M. A., Gutierrez, D. G., Marquez, G. J., & Luna, M. L. (2017). Floral and palinological characters in Acanthostyles (Asteraceae, Eupatorieae) and its relationship to pollination. Boletin De La Sociedad Argentina De Botanica, 52(1), 107-119. doi:10.31055/1851.2372.v52.n1.16918	Koanophyllon 1A:0D	Koanophyllon solidaginifolium	wind	reportadas como probablemente anemófilas	Asteraceae							Gross, M. A., Gutierrez, D. G., Marquez, G. J., & Luna, M. L. (2017). Floral and palinological characters in Acanthostyles (Asteraceae, Eupatorieae) and its relationship to pollination. Boletin De La Sociedad Argentina De Botanica, 52(1), 107-119. doi:10.31055/1851.2372.v52.n1.16918	Koanophyllon 1A:0D	Koanophyllon solidaginifolium	wind	reportadas como probablemente anemófilas
	Asteraceae							Gross, M. A., Gutierrez, D. G., Marquez, G. J., & Luna, M. L. (2017). Floral and palinological characters in Acanthostyles (Asteraceae, Eupatorieae) and its relationship to pollination. Boletin De La Sociedad Argentina De Botanica, 52(1), 107-119. doi:10.31055/1851.2372.v52.n1.16919	Koanophyllon	Koanophyllon solidaginoides	wind	reportadas como probablemente anemófilas	Asteraceae							Gross, M. A., Gutierrez, D. G., Marquez, G. J., & Luna, M. L. (2017). Floral and palinological characters in Acanthostyles (Asteraceae, Eupatorieae) and its relationship to pollination. Boletin De La Sociedad Argentina De Botanica, 52(1), 107-119. doi:10.31055/1851.2372.v52.n1.16919	Koanophyllon	Koanophyllon solidaginoides	wind	reportadas como probablemente anemófilas
	Asteraceae							Gross, M. A., Gutierrez, D. G., Marquez, G. J., & Luna, M. L. (2017). Floral and palinological characters in Acanthostyles (Asteraceae, Eupatorieae) and its relationship to pollination. Boletin De La Sociedad Argentina De Botanica, 52(1), 107-119. doi:10.31055/1851.2372.v52.n1.16920	Neohintonia 1A:0D	Neohintonia monantha	wind	reportadas como probablemente anemófilas	Asteraceae							Gross, M. A., Gutierrez, D. G., Marquez, G. J., & Luna, M. L. (2017). Floral and palinological characters in Acanthostyles (Asteraceae, Eupatorieae) and its relationship to pollination. Boletin De La Sociedad Argentina De Botanica, 52(1), 107-119. doi:10.31055/1851.2372.v52.n1.16920	Neohintonia 1A:0D	Neohintonia monantha	wind	reportadas como probablemente anemófilas
	Asteraceae							Gardner, E. J. (1946). WIND POLLINATION IN GUAYULE, PARTHENIUM-ARGENTATUM GRAY. Journal of the American Society of Agronomy, 38(3), 264-272. Retrieved from <Go to ISI>://WOS:A1946UC57600007	Parthenium 1A:0D	GUAYULE, PARTHENIUM-ARGENTATUM GRAY	wind		Asteraceae							Gardner, E. J. (1946). WIND POLLINATION IN GUAYULE, PARTHENIUM-ARGENTATUM GRAY. Journal of the American Society of Agronomy, 38(3), 264-272. Retrieved from <Go to ISI>://WOS:A1946UC57600007	Parthenium 1A:0D	GUAYULE, PARTHENIUM-ARGENTATUM GRAY	wind
	Asteraceae							Lewis, W. H., Dixit, A. B., & Wedner, H. J. (1991). ASTERACEAE AEROPOLLEN OF THE WESTERN UNITED-STATES GULF-COAST. Annals of Allergy, 67(1), 37-46. Retrieved from <Go to ISI>://WOS:A1991FX67000008	Parthenium	monitored Parthenium的花粉	wind		Asteraceae							Lewis, W. H., Dixit, A. B., & Wedner, H. J. (1991). ASTERACEAE AEROPOLLEN OF THE WESTERN UNITED-STATES GULF-COAST. Annals of Allergy, 67(1), 37-46. Retrieved from <Go to ISI>://WOS:A1991FX67000008	Parthenium	monitored Parthenium的花粉	wind
	Asteraceae							Anderson, G. J., Bernardello, G., Stuessy, T. F., & Crawford, D. J. (2001). Breeding system and pollination of selected plants endemic to Juan Fernandez Islands. American Journal of Botany, 88(2), 220-233. doi:10.2307/2657013	Robinsonia 4A:0D	Robinsonia evenia	wind		Asteraceae							Anderson, G. J., Bernardello, G., Stuessy, T. F., & Crawford, D. J. (2001). Breeding system and pollination of selected plants endemic to Juan Fernandez Islands. American Journal of Botany, 88(2), 220-233. doi:10.2307/2657013	Robinsonia 4A:0D	Robinsonia evenia	wind
	Asteraceae							Anderson, G. J., Bernardello, G., Stuessy, T. F., & Crawford, D. J. (2001). Breeding system and pollination of selected plants endemic to Juan Fernandez Islands. American Journal of Botany, 88(2), 220-233. doi:10.2307/2657014	Robinsonia	Robinsonia gayana	wind		Asteraceae							Anderson, G. J., Bernardello, G., Stuessy, T. F., & Crawford, D. J. (2001). Breeding system and pollination of selected plants endemic to Juan Fernandez Islands. American Journal of Botany, 88(2), 220-233. doi:10.2307/2657014	Robinsonia	Robinsonia gayana	wind
	Asteraceae							Anderson, G. J., Bernardello, G., Stuessy, T. F., & Crawford, D. J. (2001). Breeding system and pollination of selected plants endemic to Juan Fernandez Islands. American Journal of Botany, 88(2), 220-233. doi:10.2307/2657015	Robinsonia	Robinsonia gracilis	wind		Asteraceae							Anderson, G. J., Bernardello, G., Stuessy, T. F., & Crawford, D. J. (2001). Breeding system and pollination of selected plants endemic to Juan Fernandez Islands. American Journal of Botany, 88(2), 220-233. doi:10.2307/2657015	Robinsonia	Robinsonia gracilis	wind
	Asteraceae							Anderson, G. J., Bernardello, G., Stuessy, T. F., & Crawford, D. J. (2001). Breeding system and pollination of selected plants endemic to Juan Fernandez Islands. American Journal of Botany, 88(2), 220-233. doi:10.2307/2657016	Robinsonia	Robinsonia masafuerae	wind		Asteraceae							Anderson, G. J., Bernardello, G., Stuessy, T. F., & Crawford, D. J. (2001). Breeding system and pollination of selected plants endemic to Juan Fernandez Islands. American Journal of Botany, 88(2), 220-233. doi:10.2307/2657016	Robinsonia	Robinsonia masafuerae	wind
	Asteraceae							Solomon, B. P. (1989). SIZE-DEPENDENT SEX-RATIOS IN THE MONOECIOUS, WIND-POLLINATED ANNUAL, XANTHIUM-STRUMARIUM. American Midland Naturalist, 121(2), 209-218. doi:10.2307/2426024	Xanthium 1A:0D	Xanthium strumarium	wind		Asteraceae							Solomon, B. P. (1989). SIZE-DEPENDENT SEX-RATIOS IN THE MONOECIOUS, WIND-POLLINATED ANNUAL, XANTHIUM-STRUMARIUM. American Midland Naturalist, 121(2), 209-218. doi:10.2307/2426024	Xanthium 1A:0D	Xanthium strumarium	wind
	Asteraceae							Bickel, A. M., & Freeman, D. C. (1993). EFFECTS OF POLLEN VECTOR AND PLANT GEOMETRY ON FLORAL SEX-RATIO IN MONOECIOUS PLANTS. American Midland Naturalist, 130(2), 239-247. doi:10.2307/2426132	Xanthium	Xanthium strumarium	wind		Asteraceae							Bickel, A. M., & Freeman, D. C. (1993). EFFECTS OF POLLEN VECTOR AND PLANT GEOMETRY ON FLORAL SEX-RATIO IN MONOECIOUS PLANTS. American Midland Naturalist, 130(2), 239-247. doi:10.2307/2426132	Xanthium	Xanthium strumarium	wind
	Asteraceae							Renner, S. S. (2014). The relative and absolute frequencies of angiosperm sexual systems: dioecy, monoecy, gynodioecy, and an updated online database. American Journal of botany, 101(10), 1588-1610.	Baccharis allGB 463A		wind		Asteraceae							Renner, S. S. (2014). The relative and absolute frequencies of angiosperm sexual systems: dioecy, monoecy, gynodioecy, and an updated online database. American Journal of botany, 101(10), 1588-1611.	Baccharis WFO 455A	Baccharis WFO 455A	wind
Asteropeiaceae	Asteropeiaceae	1	0	0	8	0	0						Asteropeiaceae	1	0	0	8	0	0
Atherospermataceae	Atherospermataceae	8	0	0	21	0	0						Atherospermataceae	6	0	0	20	0	0
Austrobaileyaceae	Austrobaileyaceae	1	0	0	1	0	0						Austrobaileyaceae	1	0	0	1	0	0
Balanopaceae	Balanopaceae	1	1	0	9	9	0	Renner, S. S. (2014). The relative and absolute frequencies of angiosperm sexual systems: dioecy, monoecy, gynodioecy, and an updated online database. American Journal of botany, 101(10), 1588-1610.	Balanops		wind		Balanopaceae	1	1	0	9	9	0	Renner, S. S. (2014). The relative and absolute frequencies of angiosperm sexual systems: dioecy, monoecy, gynodioecy, and an updated online database. American Journal of botany, 101(10), 1588-1611.	Balanops WFO 9A		wind
Balanophoraceae	Balanophoraceae	13	0	0	50	0	0						Balanophoraceae	16	0	0	53	0	0
Balsaminaceae	Balsaminaceae	2	0	0	960	0	0						Balsaminaceae	2	0	0	1002	0	0
Barbeuiaceae	Barbeuiaceae	1	0	0	1	0	0						Barbeuiaceae	1	0	0	1	0	0
Barbeyaceae	Barbeyaceae	1	1	0	1	1	0	Renner, S. S. (2014). The relative and absolute frequencies of angiosperm sexual systems: dioecy, monoecy, gynodioecy, and an updated online database. American Journal of botany, 101(10), 1588-1610.	Barbeya		wind		Barbeyaceae	1	1	0	1	1	0	Renner, S. S. (2014). The relative and absolute frequencies of angiosperm sexual systems: dioecy, monoecy, gynodioecy, and an updated online database. American Journal of botany, 101(10), 1588-1611.	Barbeya WFO 1		wind
Basellaceae	Basellaceae	4	0	0	22	0	0						Basellaceae	4	0	0	19	0	0
Bataceae	Bataceae	1	1	0	2	2	0	Renner, S. S. (2014). The relative and absolute frequencies of angiosperm sexual systems: dioecy, monoecy, gynodioecy, and an updated online database. American Journal of botany, 101(10), 1588-1610.	Batis		wind		Bataceae	1	1	0	2	2	0	Renner, S. S. (2014). The relative and absolute frequencies of angiosperm sexual systems: dioecy, monoecy, gynodioecy, and an updated online database. American Journal of botany, 101(10), 1588-1611.	Batis WFO 2		wind
Begoniaceae	Begoniaceae	2	0	0	1819	0	0						Begoniaceae	2	0	0	2196	0	0
Berberidaceae	Berberidaceae	20	0	0	700	0	0						Berberidaceae	13	0	0	747	0	0
Berberidopsidaceae	Berberidopsidaceae	2	0	0	3	0	0						Berberidopsidaceae	2	0	0	3	0	0
Betulaceae	Betulaceae total	12	12	0	316	316	0						Betulaceae total	6	6	0	208	208	0
	Betulaceae							Ackerman, J. D. (2000). Abiotic pollen and pollination: ecological, functional, and evolutionary perspectives. Plant Systematics and Evolution, 222, 167-185.	ALL	ALL	wind		Betulaceae							Ackerman, J. D. (2000). Abiotic pollen and pollination: ecological, functional, and evolutionary perspectives. Plant Systematics and Evolution, 222, 167-185.	ALL	ALL	wind
	Betulaceae							Laaidi, K. (2001). Predicting days of high allergenic risk during Betula pollination using weather types. International Journal of Biometeorology, 45(3), 124-132. doi:10.1007/s004840100096	Betula	Betula	wind		Betulaceae							Laaidi, K. (2001). Predicting days of high allergenic risk during Betula pollination using weather types. International Journal of Biometeorology, 45(3), 124-132. doi:10.1007/s004840100096	Betula	Betula	wind
	Betulaceae							Panchen, Z. A., & Johnston, M. O. (2018). Shifts in pollen release envelope differ between genera with non-uniform climate change. American Journal of Botany, 105(9), 1568-1576. doi:10.1002/ajb2.1156	Betula	Betula	wind		Betulaceae							Panchen, Z. A., & Johnston, M. O. (2018). Shifts in pollen release envelope differ between genera with non-uniform climate change. American Journal of Botany, 105(9), 1568-1576. doi:10.1002/ajb2.1156	Betula	Betula	wind
	Betulaceae							Cox, K., Broeck, A. V., Van Calster, H., & Mergeay, J. (2011). Temperature-related natural selection in a wind-pollinated tree across regional and continental scales. Molecular Ecology, 20(13), 2724-2738. doi:10.1111/j.1365-294X.2011.05137.x	Alnus	Black alder (Alnus glutinosa), a widespread wind-pollinated tree.	wind		Betulaceae							Cox, K., Broeck, A. V., Van Calster, H., & Mergeay, J. (2011). Temperature-related natural selection in a wind-pollinated tree across regional and continental scales. Molecular Ecology, 20(13), 2724-2738. doi:10.1111/j.1365-294X.2011.05137.x	Alnus	Black alder (Alnus glutinosa), a widespread wind-pollinated tree.	wind
	Betulaceae							Jones, J. M., & Gibson, J. P. (2012). Mating System Analysis of Alnus maritima (Seaside Alder), a Rare Riparian Tree. Castanea, 77(1), 11-20. doi:10.2179/11-024	Alnus	Alnus maritima (Seaside Alder),	wind	Results showed the high outcrossing expected for a wind-pollinated,	Betulaceae							Jones, J. M., & Gibson, J. P. (2012). Mating System Analysis of Alnus maritima (Seaside Alder), a Rare Riparian Tree. Castanea, 77(1), 11-20. doi:10.2179/11-024	Alnus	Alnus maritima (Seaside Alder),	wind	Results showed the high outcrossing expected for a wind-pollinated,
	Betulaceae							Wu, W. Q., Yi, M. R., Wang, X. F., Ma, L. L., Jiang, L., Li, X. W., . . . Liu, B. (2013). Genetic and epigenetic differentiation between natural Betula ermanii (Betulaceae) populations inhabiting contrasting habitats. Tree Genetics & Genomes, 9(5), 1321-1328. doi:10.1007/s11295-013-0641-9	Betula	Betula ermanii Cham.	wind		Betulaceae							Wu, W. Q., Yi, M. R., Wang, X. F., Ma, L. L., Jiang, L., Li, X. W., . . . Liu, B. (2013). Genetic and epigenetic differentiation between natural Betula ermanii (Betulaceae) populations inhabiting contrasting habitats. Tree Genetics & Genomes, 9(5), 1321-1328. doi:10.1007/s11295-013-0641-9	Betula	Betula ermanii Cham.	wind
	Betulaceae							Ellena, M., Sandoval, P., Gonzalez, A., Galdames, R., Jequier, J., Contreras, M., & Azocar, G. (2014). Preliminary Results of Supplementary Pollination on Hazelnut in South Chile. In P. G. Beretta & M. Ellena (Eds.), Viii International Congress on Hazelnut (Vol. 1052, pp. 121-127). Leuven 1: Int Soc Horticultural Science.	Corylus	Hazelnuts (Corylus avellana L.) are wind pollinated crops	wind		Betulaceae							Ellena, M., Sandoval, P., Gonzalez, A., Galdames, R., Jequier, J., Contreras, M., & Azocar, G. (2014). Preliminary Results of Supplementary Pollination on Hazelnut in South Chile. In P. G. Beretta & M. Ellena (Eds.), Viii International Congress on Hazelnut (Vol. 1052, pp. 121-127). Leuven 1: Int Soc Horticultural Science.	Corylus	Hazelnuts (Corylus avellana L.) are wind pollinated crops	wind
	Betulaceae							Kazuhiko, M. (2007). Floral sex allocation at individual and branch levels in Betula platyphylla var. japonica (Betulaceae), a tall, wind-pollinated monoecious tree species. American Journal of Botany, 94(9), 1450-1458. doi:10.3732/ajb.94.9.1450	Betula	Betula platyphylla var. japonica (Betulaceae),	wind		Betulaceae							Kazuhiko, M. (2007). Floral sex allocation at individual and branch levels in Betula platyphylla var. japonica (Betulaceae), a tall, wind-pollinated monoecious tree species. American Journal of Botany, 94(9), 1450-1458. doi:10.3732/ajb.94.9.1450	Betula	Betula platyphylla var. japonica (Betulaceae),	wind
	Betulaceae							Puc, M., & Kasprzyk, I. (2013). The patterns of Corylus and Alnus pollen seasons and pollination periods in two Polish cities located in different climatic regions. Aerobiologia, 29(4), 495-511. doi:10.1007/s10453-013-9299-x	Corylus	Corylus (hazel)	wind		Betulaceae							Puc, M., & Kasprzyk, I. (2013). The patterns of Corylus and Alnus pollen seasons and pollination periods in two Polish cities located in different climatic regions. Aerobiologia, 29(4), 495-511. doi:10.1007/s10453-013-9299-x	Corylus	Corylus (hazel)	wind
	Betulaceae							Adams-Groom, B., Skjoth, C. A., Baker, M., & Welch, T. E. (2017). Modelled and observed surface soil pollen deposition distance curves for isolated trees of Carpinus betulus, Cedrus atlantica, Juglans nigra and Platanus acerifolia. Aerobiologia, 33(3), 407-416. doi:10.1007/s10453-017-9479-1	Carpinus	Carpinus betulus,	wind		Betulaceae							Adams-Groom, B., Skjoth, C. A., Baker, M., & Welch, T. E. (2017). Modelled and observed surface soil pollen deposition distance curves for isolated trees of Carpinus betulus, Cedrus atlantica, Juglans nigra and Platanus acerifolia. Aerobiologia, 33(3), 407-416. doi:10.1007/s10453-017-9479-1	Carpinus	Carpinus betulus,	wind
	Betulaceae							Tng, D. Y. P., Hopf, F., Haberle, S. G., & Bowman, D. (2010). Seasonal pollen distribution in the atmosphere of Hobart, Tasmania: preliminary observations and congruence with flowering phenology. Australian Journal of Botany, 58(6), 440-452. doi:10.1071/bt10095	Betula	Betula	wind		Betulaceae							Tng, D. Y. P., Hopf, F., Haberle, S. G., & Bowman, D. (2010). Seasonal pollen distribution in the atmosphere of Hobart, Tasmania: preliminary observations and congruence with flowering phenology. Australian Journal of Botany, 58(6), 440-452. doi:10.1071/bt10095	Betula	Betula	wind
	Betulaceae							Kevan, P. G., & Godglick, B. (2017). High incidence and correlates of dioecy in the flora of the Canadian Arctic Archipelago. Arctic Science, 3(4), 745-755. doi:10.1139/as-2016-0148	Betula	Betula glandulosa Michx.	wind		Betulaceae							Kevan, P. G., & Godglick, B. (2017). High incidence and correlates of dioecy in the flora of the Canadian Arctic Archipelago. Arctic Science, 3(4), 745-755. doi:10.1139/as-2016-0148	Betula	Betula glandulosa Michx.	wind
	Betulaceae							Kevan, P. G., & Godglick, B. (2017). High incidence and correlates of dioecy in the flora of the Canadian Arctic Archipelago. Arctic Science, 3(4), 745-755. doi:10.1139/as-2016-0149	Betula	Betula nana L. subsp. nana	wind		Betulaceae							Kevan, P. G., & Godglick, B. (2017). High incidence and correlates of dioecy in the flora of the Canadian Arctic Archipelago. Arctic Science, 3(4), 745-755. doi:10.1139/as-2016-0149	Betula	Betula nana L. subsp. nana	wind
	Betulaceae							Bickel, A. M., & Freeman, D. C. (1993). EFFECTS OF POLLEN VECTOR AND PLANT GEOMETRY ON FLORAL SEX-RATIO IN MONOECIOUS PLANTS. American Midland Naturalist, 130(2), 239-247. doi:10.2307/2426137	Betula	Betula pumila	wind		Betulaceae							Bickel, A. M., & Freeman, D. C. (1993). EFFECTS OF POLLEN VECTOR AND PLANT GEOMETRY ON FLORAL SEX-RATIO IN MONOECIOUS PLANTS. American Midland Naturalist, 130(2), 239-247. doi:10.2307/2426137	Betula	Betula pumila	wind
	Betulaceae							Dowding, P. (1987). WIND POLLINATION MECHANISMS AND AEROBIOLOGY. International Review of Cytology-a Survey of Cell Biology, 107, 421-437. doi:10.1016/s0074-7696(08)61084-0	Alnus	Alnus Whole	wind		Betulaceae							Dowding, P. (1987). WIND POLLINATION MECHANISMS AND AEROBIOLOGY. International Review of Cytology-a Survey of Cell Biology, 107, 421-437. doi:10.1016/s0074-7696(08)61084-0	Alnus	Alnus Whole	wind
	Betulaceae							Dowding, P. (1987). WIND POLLINATION MECHANISMS AND AEROBIOLOGY. International Review of Cytology-a Survey of Cell Biology, 107, 421-437. doi:10.1016/s0074-7696(08)61084-3	Betula	Betula whole	wind		Betulaceae							Dowding, P. (1987). WIND POLLINATION MECHANISMS AND AEROBIOLOGY. International Review of Cytology-a Survey of Cell Biology, 107, 421-437. doi:10.1016/s0074-7696(08)61084-3	Betula	Betula whole	wind
	Betulaceae							Dowding, P. (1987). WIND POLLINATION MECHANISMS AND AEROBIOLOGY. International Review of Cytology-a Survey of Cell Biology, 107, 421-437. doi:10.1016/s0074-7696(08)61084-7	Betula	Betula alba	wind		Betulaceae							Dowding, P. (1987). WIND POLLINATION MECHANISMS AND AEROBIOLOGY. International Review of Cytology-a Survey of Cell Biology, 107, 421-437. doi:10.1016/s0074-7696(08)61084-7	Betula	Betula alba	wind
	Betulaceae							Dowding, P. (1987). WIND POLLINATION MECHANISMS AND AEROBIOLOGY. International Review of Cytology-a Survey of Cell Biology, 107, 421-437. doi:10.1016/s0074-7696(08)61084-8	Carpinus	Carpinus betulus	wind		Betulaceae							Dowding, P. (1987). WIND POLLINATION MECHANISMS AND AEROBIOLOGY. International Review of Cytology-a Survey of Cell Biology, 107, 421-437. doi:10.1016/s0074-7696(08)61084-8	Carpinus	Carpinus betulus	wind
	Betulaceae							Dowding, P. (1987). WIND POLLINATION MECHANISMS AND AEROBIOLOGY. International Review of Cytology-a Survey of Cell Biology, 107, 421-437. doi:10.1016/s0074-7696(08)61084-9	Corylus	Corylus avellana	wind		Betulaceae							Dowding, P. (1987). WIND POLLINATION MECHANISMS AND AEROBIOLOGY. International Review of Cytology-a Survey of Cell Biology, 107, 421-437. doi:10.1016/s0074-7696(08)61084-9	Corylus	Corylus avellana	wind
	Betulaceae							Dowding, P. (1987). WIND POLLINATION MECHANISMS AND AEROBIOLOGY. International Review of Cytology-a Survey of Cell Biology, 107, 421-437. doi:10.1016/s0074-7696(08)61084-63	Alnus	Alnus fruticosa	wind		Betulaceae							Dowding, P. (1987). WIND POLLINATION MECHANISMS AND AEROBIOLOGY. International Review of Cytology-a Survey of Cell Biology, 107, 421-437. doi:10.1016/s0074-7696(08)61084-63	Alnus	Alnus fruticosa	wind
	Betulaceae							Dowding, P. (1987). WIND POLLINATION MECHANISMS AND AEROBIOLOGY. International Review of Cytology-a Survey of Cell Biology, 107, 421-437. doi:10.1016/s0074-7696(08)61084-64	Betula	Betula platyphylla	wind		Betulaceae							Dowding, P. (1987). WIND POLLINATION MECHANISMS AND AEROBIOLOGY. International Review of Cytology-a Survey of Cell Biology, 107, 421-437. doi:10.1016/s0074-7696(08)61084-64	Betula	Betula platyphylla	wind
	Betulaceae							Dowding, P. (1987). WIND POLLINATION MECHANISMS AND AEROBIOLOGY. International Review of Cytology-a Survey of Cell Biology, 107, 421-437. doi:10.1016/s0074-7696(08)61084-65	Corylus	Corylus	wind		Betulaceae							Dowding, P. (1987). WIND POLLINATION MECHANISMS AND AEROBIOLOGY. International Review of Cytology-a Survey of Cell Biology, 107, 421-437. doi:10.1016/s0074-7696(08)61084-65	Corylus	Corylus	wind
	Betulaceae							Fox, J. F. (1993). SIZE AND SEX ALLOCATION IN MONOECIOUS WOODY-PLANTS. Oecologia, 94(1), 110-113. doi:10.1007/bf00317310	Alnus	Alnus crispa	wind		Betulaceae							Fox, J. F. (1993). SIZE AND SEX ALLOCATION IN MONOECIOUS WOODY-PLANTS. Oecologia, 94(1), 110-113. doi:10.1007/bf00317310	Alnus	Alnus crispa	wind
	Betulaceae							Fox, J. F. (1993). SIZE AND SEX ALLOCATION IN MONOECIOUS WOODY-PLANTS. Oecologia, 94(1), 110-113. doi:10.1007/bf00317311	Alnus	Alnus rubra	wind		Betulaceae							Fox, J. F. (1993). SIZE AND SEX ALLOCATION IN MONOECIOUS WOODY-PLANTS. Oecologia, 94(1), 110-113. doi:10.1007/bf00317311	Alnus	Alnus rubra	wind
	Betulaceae							Fox, J. F. (1993). SIZE AND SEX ALLOCATION IN MONOECIOUS WOODY-PLANTS. Oecologia, 94(1), 110-113. doi:10.1007/bf00317314	Betula	Betula pubescens	wind		Betulaceae							Fox, J. F. (1993). SIZE AND SEX ALLOCATION IN MONOECIOUS WOODY-PLANTS. Oecologia, 94(1), 110-113. doi:10.1007/bf00317314	Betula	Betula pubescens	wind
	Betulaceae							Fox, J. F. (1993). SIZE AND SEX ALLOCATION IN MONOECIOUS WOODY-PLANTS. Oecologia, 94(1), 110-113. doi:10.1007/bf00317315	Betula	Betula verrucosa	wind		Betulaceae							Fox, J. F. (1993). SIZE AND SEX ALLOCATION IN MONOECIOUS WOODY-PLANTS. Oecologia, 94(1), 110-113. doi:10.1007/bf00317315	Betula	Betula verrucosa	wind
	Betulaceae							Regal, P. J. (1982). POLLINATION BY WIND AND ANIMALS - ECOLOGY OF GEOGRAPHIC PATTERNS. Annual Review of Ecology and Systematics, 13, 497-524. doi:10.1146/annurev.es.13.110182.002440	Corylus	Corylus all	wind		Betulaceae							Regal, P. J. (1982). POLLINATION BY WIND AND ANIMALS - ECOLOGY OF GEOGRAPHIC PATTERNS. Annual Review of Ecology and Systematics, 13, 497-524. doi:10.1146/annurev.es.13.110182.002440	Corylus	Corylus all	wind
	Betulaceae							Regal, P. J. (1982). POLLINATION BY WIND AND ANIMALS - ECOLOGY OF GEOGRAPHIC PATTERNS. Annual Review of Ecology and Systematics, 13, 497-524. doi:10.1146/annurev.es.13.110182.002441	Alnus	Alnus all	wind		Betulaceae							Regal, P. J. (1982). POLLINATION BY WIND AND ANIMALS - ECOLOGY OF GEOGRAPHIC PATTERNS. Annual Review of Ecology and Systematics, 13, 497-524. doi:10.1146/annurev.es.13.110182.002441	Alnus	Alnus all	wind
	Betulaceae							Regal, P. J. (1982). POLLINATION BY WIND AND ANIMALS - ECOLOGY OF GEOGRAPHIC PATTERNS. Annual Review of Ecology and Systematics, 13, 497-524. doi:10.1146/annurev.es.13.110182.002442	Betula	Betula all	wind		Betulaceae							Regal, P. J. (1982). POLLINATION BY WIND AND ANIMALS - ECOLOGY OF GEOGRAPHIC PATTERNS. Annual Review of Ecology and Systematics, 13, 497-524. doi:10.1146/annurev.es.13.110182.002442	Betula	Betula all	wind
	Betulaceae							Regal, P. J. (1982). POLLINATION BY WIND AND ANIMALS - ECOLOGY OF GEOGRAPHIC PATTERNS. Annual Review of Ecology and Systematics, 13, 497-524. doi:10.1146/annurev.es.13.110182.002456	Carpinus	Carpinus all	wind		Betulaceae							Regal, P. J. (1982). POLLINATION BY WIND AND ANIMALS - ECOLOGY OF GEOGRAPHIC PATTERNS. Annual Review of Ecology and Systematics, 13, 497-524. doi:10.1146/annurev.es.13.110182.002456	Carpinus	Carpinus all	wind
	Betulaceae							Regal, P. J. (1982). POLLINATION BY WIND AND ANIMALS - ECOLOGY OF GEOGRAPHIC PATTERNS. Annual Review of Ecology and Systematics, 13, 497-524. doi:10.1146/annurev.es.13.110182.002457	Ostrya	Ostrya all	wind		Betulaceae							Regal, P. J. (1982). POLLINATION BY WIND AND ANIMALS - ECOLOGY OF GEOGRAPHIC PATTERNS. Annual Review of Ecology and Systematics, 13, 497-524. doi:10.1146/annurev.es.13.110182.002457	Ostrya	Ostrya all	wind
	Betulaceae all							Dowding, P. (1987). WIND POLLINATION MECHANISMS AND AEROBIOLOGY. International Review of Cytology-a Survey of Cell Biology, 107, 421-437. doi:10.1016/s0074-7696(08)61084-86	ALL	ALL	wind		Betulaceae all							Dowding, P. (1987). WIND POLLINATION MECHANISMS AND AEROBIOLOGY. International Review of Cytology-a Survey of Cell Biology, 107, 421-437. doi:10.1016/s0074-7696(08)61084-86	ALL	ALL	wind
Biebersteiniaceae	Biebersteiniaceae	1	0	0	4	0	0						Biebersteiniaceae	1	0	0	5	0	0
Bignoniaceae	Bignoniaceae	87	0	0	995	0	0						Bignoniaceae	81	0	0	923	0	0
Bixaceae	Bixaceae	2	0	0	7	0	0						Bixaceae	3	0	0	25	0	0
Blandfordiaceae	Blandfordiaceae	1	0	0	5	0	0						Blandfordiaceae	1	0	0	4	0	0
Bonnetiaceae	Bonnetiaceae	3	0	0	35	0	0						Bonnetiaceae	4	0	0	42	0	0
Boraginaceae	Boraginaceae	124	0	0	1965	0	0						Boraginaceae	151	0	0	3522	0	0
	Borthwickiaceae	1	0	0	1	0	0
Boryaceae	Boryaceae	2	0	0	13	0	0						Boryaceae	2	0	0	12	0	0
Brassicaceae	Brassicaceae total	349	0	4	4198	3	5						Brassicaceae total	349	0	4	4170	3	4
	Brassicaeae							Alam, M. Z., Rahman, M. S., & Ali, M. (1995). ROLE OF POLLINATING AGENTS ON THE MODE OF POLLINATION IN MUSTARD. Bangladesh Journal of Botany, 24(1), 13-18. Retrieved from <Go to ISI>://WOS:A1995RF31900002	Brassica 1A:3D	MUSTARD Brassica juncea	dual	Wind contributed 12 and 20% cross- and self-pollination, respectively.	Brassicaceae							Alam, M. Z., Rahman, M. S., & Ali, M. (1995). ROLE OF POLLINATING AGENTS ON THE MODE OF POLLINATION IN MUSTARD. Bangladesh Journal of Botany, 24(1), 13-18. Retrieved from <Go to ISI>://WOS:A1995RF31900002	Brassica 1A:2D	MUSTARD Brassica juncea	dual	Wind contributed 12 and 20% cross- and self-pollination, respectively.
	Brassicaceae							Cresswell, J. E., Davies, T. W., Patrick, M. A., Russell, F., Pennel, C., Vicot, M., & Lahoubi, M. (2004). Aerodynamics of wind pollination in a zoophilous flower, Brassica napus. Functional Ecology, 18(6), 861-866. doi:10.1111/j.0269-8463.2004.00917.x	Brassica	Brassica napus	wind/insect		Brassicaceae							Cresswell, J. E., Davies, T. W., Patrick, M. A., Russell, F., Pennel, C., Vicot, M., & Lahoubi, M. (2004). Aerodynamics of wind pollination in a zoophilous flower, Brassica napus. Functional Ecology, 18(6), 861-866. doi:10.1111/j.0269-8463.2004.00917.x	Brassica	Brassica napus	insect than wind	results showed that wind is unlikely to be plausible
	Brassicaceae							Mesquida, J., & Renard, M. (1982). STUDY OF THE POLLEN DISPERSAL BY WIND AND OF THE IMPORTANCE OF WIND-POLLINATION IN RAPESEED (BRASSICA-NAPUS VAR OLEIFERA METZGER). Apidologie, 13(4), 353-367. doi:10.1051/apido:19820403	Brassica	RAPESEED (BRASSICA-NAPUS VAR OLEIFERA METZGER)	wind		Brassicaceae							Mesquida, J., & Renard, M. (1982). STUDY OF THE POLLEN DISPERSAL BY WIND AND OF THE IMPORTANCE OF WIND-POLLINATION IN RAPESEED (BRASSICA-NAPUS VAR OLEIFERA METZGER). Apidologie, 13(4), 353-367. doi:10.1051/apido:19820403	Brassica	RAPESEED (BRASSICA-NAPUS VAR OLEIFERA METZGER)	wind
	Brassicaceae							McCartney, H. A., & Lacey, M. E. (1991). WIND DISPERSAL OF POLLEN FROM CROPS OF OILSEED RAPE (BRASSICA-NAPUS L). Journal of Aerosol Science, 22(4), 467-477. doi:10.1016/0021-8502(91)90005-3	Brassica	(BRASSICA-NAPUS L)	wind		Brassicaceae							McCartney, H. A., & Lacey, M. E. (1991). WIND DISPERSAL OF POLLEN FROM CROPS OF OILSEED RAPE (BRASSICA-NAPUS L). Journal of Aerosol Science, 22(4), 467-477. doi:10.1016/0021-8502(91)90005-3	Brassica	(BRASSICA-NAPUS L)	wind
	Brassicaceae							Timmons, A. M., Obrien, E. T., Charters, Y. M., Dubbels, S. J., & Wilkinson, M. J. (1995). ASSESSING THE RISKS OF WIND POLLINATION FROM FIELDS OF GENETICALLY-MODIFIED BRASSICA-NAPUS SSP OLEIFERA. Euphytica, 85(1-3), 417-423. doi:10.1007/bf00023975	Brassica	BRASSICA-NAPUS SSP OLEIFERA	wind		Brassicaceae							Timmons, A. M., Obrien, E. T., Charters, Y. M., Dubbels, S. J., & Wilkinson, M. J. (1995). ASSESSING THE RISKS OF WIND POLLINATION FROM FIELDS OF GENETICALLY-MODIFIED BRASSICA-NAPUS SSP OLEIFERA. Euphytica, 85(1-3), 417-423. doi:10.1007/bf00023975	Brassica	BRASSICA-NAPUS SSP OLEIFERA	wind
	Brassicaceae							Hemmer, W., Focke, M., Wantke, F., Jager, S., Gotz, M., & Jarisch, R. (1997). Oilseed rape pollen is a potentially relevant allergen. Clinical and Experimental Allergy, 27(2), 156-161. Retrieved from <Go to ISI>://WOS:A1997WJ55600005	Brassica	Oilseed rape Brassica napus	wind		Brassicaceae							Hemmer, W., Focke, M., Wantke, F., Jager, S., Gotz, M., & Jarisch, R. (1997). Oilseed rape pollen is a potentially relevant allergen. Clinical and Experimental Allergy, 27(2), 156-161. Retrieved from <Go to ISI>://WOS:A1997WJ55600005	Brassica	Oilseed rape Brassica napus	wind
	Brassicaceae							Abrahamczyk, S., Struck, J. H., & Weigend, M. (2023). The best of two worlds: ecology and evolution of ambophilous plants. Biological Reviews, 98(2), 391-438.	Brassica	Brassica rapa	dual		Brassicaceae							Abrahamczyk, S., Struck, J. H., & Weigend, M. (2023). The best of two worlds: ecology and evolution of ambophilous plants. Biological Reviews, 98(2), 391-438.	Brassica	Brassica rapa	dual
	Brassicaceae/Cruciferae							Gomez, J. M., & Zamora, R. (1996). Wind pollination in high-mountain populations of Hormathophylla spinosa (Cruciferae). American Journal of Botany, 83(5), 580-585. doi:10.2307/2445916	Hormathophylla 1D	Hormathophylla spinosa (Cruciferae)	wind		Brassicaceae/Cruciferae							Gomez, J. M., & Zamora, R. (1996). Wind pollination in high-mountain populations of Hormathophylla spinosa (Cruciferae). American Journal of Botany, 83(5), 580-585. doi:10.2307/2445916	Hormathophylla 1D	Hormathophylla spinosa (Cruciferae)	wind
	Brassicaeae							Ackerman, J. D. (2000). Abiotic pollen and pollination: ecological, functional, and evolutionary perspectives. Plant Systematics and Evolution, 222, 167-185.	Hormathophylla	HORMATHOPHYLLA SPINOSA (CRUCIFERAE)	wind		Brassicaeae							Ackerman, J. D. (2000). Abiotic pollen and pollination: ecological, functional, and evolutionary perspectives. Plant Systematics and Evolution, 222, 167-185.	Hormathophylla	HORMATHOPHYLLA SPINOSA (CRUCIFERAE)	wind
	Brassicaeae							Abrahamczyk, S., Struck, J. H., & Weigend, M. (2023). The best of two worlds: ecology and evolution of ambophilous plants. Biological Reviews, 98(2), 391-475.	Hormathophylla	Hormathophylla spinosa	dual		Brassicaeae							Abrahamczyk, S., Struck, J. H., & Weigend, M. (2023). The best of two worlds: ecology and evolution of ambophilous plants. Biological Reviews, 98(2), 391-475.	Hormathophylla	Hormathophylla spinosa	dual
	Brassicaceae							Lemen, C. (1980). ALLOCATION OF REPRODUCTIVE EFFORT TO THE MALE AND FEMALE STRATEGIES IN WIND-POLLINATED PLANTS. Oecologia, 45(2), 156-159. doi:10.1007/bf00346458	Lepidium 2A:0D	Lepidium perenne	wind		Brassicaceae							Lemen, C. (1980). ALLOCATION OF REPRODUCTIVE EFFORT TO THE MALE AND FEMALE STRATEGIES IN WIND-POLLINATED PLANTS. Oecologia, 45(2), 156-159. doi:10.1007/bf00346458	Lepidium 2A:0D	Lepidium perenne	wind
	Brassicaceae							Lemen, C. (1980). ALLOCATION OF REPRODUCTIVE EFFORT TO THE MALE AND FEMALE STRATEGIES IN WIND-POLLINATED PLANTS. Oecologia, 45(2), 156-159. doi:10.1007/bf00346462	Lepidium	Lepidium virginicum	wind		Brassicaceae							Lemen, C. (1980). ALLOCATION OF REPRODUCTIVE EFFORT TO THE MALE AND FEMALE STRATEGIES IN WIND-POLLINATED PLANTS. Oecologia, 45(2), 156-159. doi:10.1007/bf00346462	Lepidium	Lepidium virginicum	wind
	Brassicaceae							Groeneveld, J. H., & Klein, A. M. (2014). Pollination of two oil-producing plant species: Camelina (Camelina sativa L. Crantz) and pennycress (Thlaspi arvense L.) double-cropping in Germany. Global Change Biology Bioenergy, 6(3), 242-251. doi:10.1111/gcbb.12122	Thlaspi 1D	pennycress (Thlaspi arvense L.)	wind	pennycress was predominantly wind pollinated.	Brassicaceae							Groeneveld, J. H., & Klein, A. M. (2014). Pollination of two oil-producing plant species: Camelina (Camelina sativa L. Crantz) and pennycress (Thlaspi arvense L.) double-cropping in Germany. Global Change Biology Bioenergy, 6(3), 242-251. doi:10.1111/gcbb.12122	Thlaspi 1D	pennycress (Thlaspi arvense L.)	wind	pennycress was predominantly wind pollinated.
	Brassicaceae							Abrahamczyk, S., Struck, J. H., & Weigend, M. (2023). The best of two worlds: ecology and evolution of ambophilous plants. Biological Reviews, 98(2), 391-541.	Thlapsi	Thlapsi arvense	dual		Brassicaceae							Abrahamczyk, S., Struck, J. H., & Weigend, M. (2023). The best of two worlds: ecology and evolution of ambophilous plants. Biological Reviews, 98(2), 391-541.	Thlapsi	Thlapsi arvense	dual
Bromeliaceae	Bromeliaceae	72	0	0	3488	0	0						Bromeliaceae	69	0	0	3568	0	0
Brunelliaceae	Brunelliaceae	1	1	0	61	61	0	Renner, S. S. (2014). The relative and absolute frequencies of angiosperm sexual systems: dioecy, monoecy, gynodioecy, and an updated online database. American Journal of botany, 101(10), 1588-1610.	Brunellia		wind		Brunelliaceae	1	0	0	55	0	0	Renner, S. S. (2014). The relative and absolute frequencies of angiosperm sexual systems: dioecy, monoecy, gynodioecy, and an updated online database. American Journal of botany, 101(10), 1588-1596.	Brunellia	Brunellia	wind
Bruniaceae	Bruniaceae	7	0	0	83	0	0						Bruniaceae	10	0	0	92	0	0
Burmanniaceae	Burmanniaceae	14	0	0	178	0	0						Burmanniaceae	14	0	0	188	0	0
Burseraceae	Burseraceae	22	0	0	729	0	0	Renner, S. S. (2014). The relative and absolute frequencies of angiosperm sexual systems: dioecy, monoecy, gynodioecy, and an updated online database. American Journal of botany, 101(10), 1588-1610.	Bursera		variable		Burseraceae	19	0	0	744	0	0	Renner, S. S. (2014). The relative and absolute frequencies of angiosperm sexual systems: dioecy, monoecy, gynodioecy, and an updated online database. American Journal of botany, 101(10), 1588-1596.	Bursera	Bursera	variable
Butomaceae	Butomaceae	1	0	0	2	0	0						Butomaceae	1	0	0	2	0	0
Buxaceae	Buxaceae total	7	0	1	134	0	1						Buxaceae total	6	0	1	130	0	1
	Buxaceae							Lazaro, A., & Traveset, A. (2005). Spatio-temporal variation in the pollination mode of Buxus balearica (Buxaceae), an ambophilous and selfing species: mainland-island comparison. Ecography, 28(5), 640-652. doi:10.1111/j.2005.0906-7590.04228.x	Buxus	Buxus balearica (Buxaceae)	dual	ambophilous and selfing	Buxaceae							Lazaro, A., & Traveset, A. (2005). Spatio-temporal variation in the pollination mode of Buxus balearica (Buxaceae), an ambophilous and selfing species: mainland-island comparison. Ecography, 28(5), 640-652. doi:10.1111/j.2005.0906-7590.04228.x	Buxus	Buxus balearica (Buxaceae)	dual	ambophilous and selfing
	Buxaceae							Abrahamczyk, S., Struck, J. H., & Weigend, M. (2023). The best of two worlds: ecology and evolution of ambophilous plants. Biological Reviews, 98(2), 391-439.	Buxus	Buxus balearica	dual		Buxaceae							Abrahamczyk, S., Struck, J. H., & Weigend, M. (2023). The best of two worlds: ecology and evolution of ambophilous plants. Biological Reviews, 98(2), 391-439.	Buxus	Buxus balearica	dual
Byblidaceae	Byblidaceae	1	0	0	8	0	0						Byblidaceae	1	0	0	8	0	0
Cabombaceae	Cabombaceae total	5	4	0	13	12	0						Cabombaceae total	2	1	1	7	6	1
	Cabombaceae							Ackerman, J. D. (2000). Abiotic pollen and pollination: ecological, functional, and evolutionary perspectives. Plant Systematics and Evolution, 222, 167-185.	ALL	ALL	wind		Cabombaceae							Ackerman, J. D. (2000). Abiotic pollen and pollination: ecological, functional, and evolutionary perspectives. Plant Systematics and Evolution, 222, 167-185.	ALL	ALL	wind
	Cabombaceae							Taylor, M. L., & Osborn, J. M. (2006). Pollen ontogeny in Brasenia (Cabombaceae, Nymphaeales). American Journal of Botany, 93(3), 344-356. doi:10.3732/ajb.93.3.344	Brasenia	Brasenia is wind-pollinated, and several pollen characters appear to be correlated with this pollination syndrome.	wind		Cabombaceae							Taylor, M. L., & Osborn, J. M. (2006). Pollen ontogeny in Brasenia (Cabombaceae, Nymphaeales). American Journal of Botany, 93(3), 344-356. doi:10.3732/ajb.93.3.344	Brasenia	Brasenia is wind-pollinated, and several pollen characters appear to be correlated with this pollination syndrome.	wind
	Cabombaceae							Abrahamczyk, S., Struck, J. H., & Weigend, M. (2023). The best of two worlds: ecology and evolution of ambophilous plants. Biological Reviews, 98(2), 391-437.	Brasenia	Brasenia schreberi	dual		Cabombaceae							Abrahamczyk, S., Struck, J. H., & Weigend, M. (2023). The best of two worlds: ecology and evolution of ambophilous plants. Biological Reviews, 98(2), 391-437.	Brasenia	Brasenia schreberi	dual
Cactaceae	Cactaceae	143	0	0	1700	0	0						Cactaceae	188	0	0	2692	0	0
Calceolariaceae	Calceolariaceae	3	0	0	278	0	0						Calceolariaceae	2	0	0	276	0	0
Calophyllaceae	Calophyllaceae	16	0	0	425	0	0						Calophyllaceae	12	0	0	399	0	0
Calycanthaceae	Calycanthaceae	4	0	0	12	0	0						Calycanthaceae	3	0	0	11	0	0
Calyceraceae	Calyceraceae	7	0	0	37	0	0						Calyceraceae	6	0	0	56	0	0
Campanulaceae	Campanulaceae	88	1	0	2529	1	0						Campanulaceae	89	1	0	2479	1	0	Anderson, G. J., Bernardello, G., Stuessy, T. F., & Crawford, D. J. (2001). Breeding system and pollination of selected plants endemic to Juan Fernandez Islands. American Journal of Botany, 88(2), 220-233. doi:10.2307/2657017	Wahlenbergia	Wahlenbergia berteroi	wind
	Campanulaceae total
	Campanulaceae							Anderson, G. J., Bernardello, G., Stuessy, T. F., & Crawford, D. J. (2001). Breeding system and pollination of selected plants endemic to Juan Fernandez Islands. American Journal of Botany, 88(2), 220-233. doi:10.2307/2657017	Wahlenbergia	Wahlenbergia berteroi	wind
Campynemataceae	Campynemataceae	2	0	0	4	0	0						Campynemataceae	2	0	0	4	0	0
Canellaceae	Canellaceae	5	0	0	23	0	0						Canellaceae	5	0	0	21	0	0
Cannabaceae	Cannabaceae total	11	4	0	126	98	0						Cannabaceae total	9	4	0	108	93	0
	Cannabaceae							Wizenberg, S. B., Weis, A. E., & Campbell, L. G. (2020). Comparing methods for controlled capture and quantification of pollen inCannabis sativa. Applications in Plant Sciences, 8(9), 6. doi:10.1002/aps3.11389	Cannabis 1A:0D	Cannabis sativa	wind	possible	Cannabaceae							Wizenberg, S. B., Weis, A. E., & Campbell, L. G. (2020). Comparing methods for controlled capture and quantification of pollen inCannabis sativa. Applications in Plant Sciences, 8(9), 6. doi:10.1002/aps3.11389	Cannabis 1A:0D	Cannabis sativa	wind	possible
	Cannabaceae							Leme, F. M., Schonenberger, J., Staedler, Y. M., & Teixeira, S. P. (2020). Comparative floral development reveals novel aspects of structure and diversity of flowers in Cannabaceae. Botanical Journal of the Linnean Society, 193(1), 64-83. doi:10.1093/botlinnean/boaa004	ALL	Species of Cannabaceae are wind pollinated	wind	not an exact report	Cannabaceae							Leme, F. M., Schonenberger, J., Staedler, Y. M., & Teixeira, S. P. (2020). Comparative floral development reveals novel aspects of structure and diversity of flowers in Cannabaceae. Botanical Journal of the Linnean Society, 193(1), 64-83. doi:10.1093/botlinnean/boaa004	ALL	Species of Cannabaceae are wind pollinated	wind	not an exact report
	Cannabaceae							Regal, P. J. (1982). POLLINATION BY WIND AND ANIMALS - ECOLOGY OF GEOGRAPHIC PATTERNS. Annual Review of Ecology and Systematics, 13, 497-524. doi:10.1146/annurev.es.13.110182.002448	Celtis all GB 73A/0D	Celtis all	wind		Cannabaceae							Regal, P. J. (1982). POLLINATION BY WIND AND ANIMALS - ECOLOGY OF GEOGRAPHIC PATTERNS. Annual Review of Ecology and Systematics, 13, 497-524. doi:10.1146/annurev.es.13.110182.002448	Celtis WFO 66A: 0D	Celtis all	wind	all
	Cannabaceae							Regal, P. J. (1982). POLLINATION BY WIND AND ANIMALS - ECOLOGY OF GEOGRAPHIC PATTERNS. Annual Review of Ecology and Systematics, 13, 497-524. doi:10.1146/annurev.es.13.110182.002452	Trema all GB 22A/0D	Trema all	wind		Cannabaceae							Regal, P. J. (1982). POLLINATION BY WIND AND ANIMALS - ECOLOGY OF GEOGRAPHIC PATTERNS. Annual Review of Ecology and Systematics, 13, 497-524. doi:10.1146/annurev.es.13.110182.002452	Trema WFO 20A: 0D	Trema all	wind	all
	Cannabaceae							Renner, S. S. (2014). The relative and absolute frequencies of angiosperm sexual systems: dioecy, monoecy, gynodioecy, and an updated online database. American Journal of botany, 101(10), 1588-1610.	Cannabis		wind		Cannabaceae							Renner, S. S. (2014). The relative and absolute frequencies of angiosperm sexual systems: dioecy, monoecy, gynodioecy, and an updated online database. American Journal of botany, 101(10), 1588-1611.	Cannabis		wind
	Cannabaceae							Renner, S. S. (2014). The relative and absolute frequencies of angiosperm sexual systems: dioecy, monoecy, gynodioecy, and an updated online database. American Journal of botany, 101(10), 1588-1610.	Humulus allGB2A		wind		Cannabaceae							Renner, S. S. (2014). The relative and absolute frequencies of angiosperm sexual systems: dioecy, monoecy, gynodioecy, and an updated online database. American Journal of botany, 101(10), 1588-1611.	Humulus 6A		wind
Cannaceae	Cannaceae	1	0	0	23	0	0						Cannaceae	1	0	0	11	0	0
Capparaceae	Capparaceae total	37	0	0	441	0	0						Capparaceae total	16	0	0	430	0	0
	Capparaceae							Mangla, Y., & Tandon, R. (2011). Insects facilitate wind pollination in pollen-limited Crateva adansonii (Capparaceae). Australian Journal of Botany, 59(1), 61-69. doi:10.1071/bt10174	Crateva	Crateva adansonii (Capparaceae)	wind	Insects facilitate wind pollination	Capparaceae							Mangla, Y., & Tandon, R. (2011). Insects facilitate wind pollination in pollen-limited Crateva adansonii (Capparaceae). Australian Journal of Botany, 59(1), 61-69. doi:10.1071/bt10174	Crateva	Crateva adansonii (Capparaceae)	poor wind	Insects facilitate wind pollination
	Capparaceae							Abrahamczyk, S., Struck, J. H., & Weigend, M. (2023). The best of two worlds: ecology and evolution of ambophilous plants. Biological Reviews, 98(2), 391-453.	Crateva	Crateva adansonii*	dual?		Capparaceae							Abrahamczyk, S., Struck, J. H., & Weigend, M. (2023). The best of two worlds: ecology and evolution of ambophilous plants. Biological Reviews, 98(2), 391-453.	Crateva	Crateva adansonii*	dual?
Caprifoliaceae	Caprifoliaceae	42	0	0	1122	0	0						Caprifoliaceae	27	0	0	1125	0	0
Cardiopteridaceae	Cardiopteridaceae	5	0	0	40	0	0						Cardiopteridaceae	6	0	0	44	0	0
Caricaceae	Caricaceae total	5	1	0	44	1	0						Caricaceae total	6	1	0	47	1	0
	Caricaceae							Gallaher, T., Callmander, M. W., Buerki, S., & Keeley, S. C. (2015). A long distance dispersal hypothesis for the Pandanaceae and the origins of the Pandanus tectorius complex. Molecular Phylogenetics and Evolution, 83, 20-32. doi:10.1016/j.ympev.2014.11.002	Carica	common papaya (Carica papaya)	wind		Caricaceae							Gallaher, T., Callmander, M. W., Buerki, S., & Keeley, S. C. (2015). A long distance dispersal hypothesis for the Pandanaceae and the origins of the Pandanus tectorius complex. Molecular Phylogenetics and Evolution, 83, 20-32. doi:10.1016/j.ympev.2014.11.002	Carica	common papaya (Carica papaya)	wind
Carlemanniaceae	Carlemanniaceae	2	0	0	5	0	0						Carlemanniaceae	2	0	0	4	0	0
Caryocaraceae	Caryocaraceae	2	0	0	26	0	0						Caryocaraceae	2	0	0	26	0	0
Caryophyllaceae	Caryophyllaceae total	98	1	1	3218	9	2						Caryophyllaceae total	85	1	1	2511	11	2
	Caryophyllaceae total												Caryophyllaceae total
	Caryophyllaceae							Golonka, A. M., Sakai, A. K., & Weller, S. G. (2005). Wind pollination, sexual dimorphism, and changes in floral traits of Schiedea (Caryophyllaceae). American Journal of Botany, 92(9), 1492-1502. doi:10.3732/ajb.92.9.1492	Schiedea	Schiedea (Caryophyllaceae)	wind	Not an exact report	Caryophyllaceae							Golonka, A. M., Sakai, A. K., & Weller, S. G. (2005). Wind pollination, sexual dimorphism, and changes in floral traits of Schiedea (Caryophyllaceae). American Journal of Botany, 92(9), 1492-1502. doi:10.3732/ajb.92.9.1492	Schiedea	Schiedea (Caryophyllaceae)	wind	Not an exact report
	Caryophyllaceae							Weller, S. G., Sakai, A. K., Rankin, A. E., Golonka, A., Kutcher, B., & Ashby, K. E. (1998). Dioecy and the evolution of pollination systems in Schiedea and Alsinidendron (Caryophyllaceae : Alsinoideae) in the Hawaiian Islands. American Journal of Botany, 85(10), 1377-1388. doi:10.2307/2446397	Schiedea 9A:1D	Schiedea adamantis	wind		Caryophyllaceae							Weller, S. G., Sakai, A. K., Rankin, A. E., Golonka, A., Kutcher, B., & Ashby, K. E. (1998). Dioecy and the evolution of pollination systems in Schiedea and Alsinidendron (Caryophyllaceae : Alsinoideae) in the Hawaiian Islands. American Journal of Botany, 85(10), 1377-1388. doi:10.2307/2446397	Schiedea 9A:2D	Schiedea adamantis	wind
	Caryophyllaceae							Michalski, S. G., & Durka, W. (2009). Pollination mode and life form strongly affect the relation between mating system and pollen to ovule ratios. New Phytologist, 183(2), 470-479. doi:10.1111/j.1469-8137.2009.02863.x	Schiedea	Schiedea adamantis	wind		Caryophyllaceae							Michalski, S. G., & Durka, W. (2009). Pollination mode and life form strongly affect the relation between mating system and pollen to ovule ratios. New Phytologist, 183(2), 470-479. doi:10.1111/j.1469-8137.2009.02863.x	Schiedea	Schiedea adamantis	wind
	Caryophyllaceae							Weller, S. G., Sakai, A. K., Rankin, A. E., Golonka, A., Kutcher, B., & Ashby, K. E. (1998). Dioecy and the evolution of pollination systems in Schiedea and Alsinidendron (Caryophyllaceae : Alsinoideae) in the Hawaiian Islands. American Journal of Botany, 85(10), 1377-1388. doi:10.2307/2446396	Schiedea	Schiedea apokremnos	wind;not wind	some species in this genus are pollinated by wind	Caryophyllaceae							Weller, S. G., Sakai, A. K., Rankin, A. E., Golonka, A., Kutcher, B., & Ashby, K. E. (1998). Dioecy and the evolution of pollination systems in Schiedea and Alsinidendron (Caryophyllaceae : Alsinoideae) in the Hawaiian Islands. American Journal of Botany, 85(10), 1377-1388. doi:10.2307/2446396	Schiedea	Schiedea apokremnos	wind;not wind	Figure1, coded as wind pollination. some species in this genus are pollinated by wind
	Caryophyllaceae							Weller, S. G., Sakai, A. K., Rankin, A. E., Golonka, A., Kutcher, B., & Ashby, K. E. (1998). Dioecy and the evolution of pollination systems in Schiedea and Alsinidendron (Caryophyllaceae : Alsinoideae) in the Hawaiian Islands. American Journal of Botany, 85(10), 1377-1388. doi:10.2307/2446403	Schiedea	Schiedea globosa	wind		Caryophyllaceae							Weller, S. G., Sakai, A. K., Rankin, A. E., Golonka, A., Kutcher, B., & Ashby, K. E. (1998). Dioecy and the evolution of pollination systems in Schiedea and Alsinidendron (Caryophyllaceae : Alsinoideae) in the Hawaiian Islands. American Journal of Botany, 85(10), 1377-1388. doi:10.2307/2446403	Schiedea	Schiedea globosa	wind
	Caryophyllaceae							Weller, S. G., Sakai, A. K., Rankin, A. E., Golonka, A., Kutcher, B., & Ashby, K. E. (1998). Dioecy and the evolution of pollination systems in Schiedea and Alsinidendron (Caryophyllaceae : Alsinoideae) in the Hawaiian Islands. American Journal of Botany, 85(10), 1377-1388. doi:10.2307/2446398	Schiedea	Schiedea haleakalensis	wind		Caryophyllaceae							Weller, S. G., Sakai, A. K., Rankin, A. E., Golonka, A., Kutcher, B., & Ashby, K. E. (1998). Dioecy and the evolution of pollination systems in Schiedea and Alsinidendron (Caryophyllaceae : Alsinoideae) in the Hawaiian Islands. American Journal of Botany, 85(10), 1377-1388. doi:10.2307/2446398	Schiedea	Schiedea haleakalensis	wind
	Caryophyllaceae							Weller, S. G., Sakai, A. K., Rankin, A. E., Golonka, A., Kutcher, B., & Ashby, K. E. (1998). Dioecy and the evolution of pollination systems in Schiedea and Alsinidendron (Caryophyllaceae : Alsinoideae) in the Hawaiian Islands. American Journal of Botany, 85(10), 1377-1388. doi:10.2307/2446404	Schiedea	Schiedea kealiae	wind		Caryophyllaceae							Weller, S. G., Sakai, A. K., Rankin, A. E., Golonka, A., Kutcher, B., & Ashby, K. E. (1998). Dioecy and the evolution of pollination systems in Schiedea and Alsinidendron (Caryophyllaceae : Alsinoideae) in the Hawaiian Islands. American Journal of Botany, 85(10), 1377-1388. doi:10.2307/2446404	Schiedea	Schiedea kealiae	wind
	Caryophyllaceae							Weller, S. G., Sakai, A. K., Rankin, A. E., Golonka, A., Kutcher, B., & Ashby, K. E. (1998). Dioecy and the evolution of pollination systems in Schiedea and Alsinidendron (Caryophyllaceae : Alsinoideae) in the Hawaiian Islands. American Journal of Botany, 85(10), 1377-1388. doi:10.2307/2446399	Schiedea	Schiedea ligustrina	wind		Caryophyllaceae							Weller, S. G., Sakai, A. K., Rankin, A. E., Golonka, A., Kutcher, B., & Ashby, K. E. (1998). Dioecy and the evolution of pollination systems in Schiedea and Alsinidendron (Caryophyllaceae : Alsinoideae) in the Hawaiian Islands. American Journal of Botany, 85(10), 1377-1388. doi:10.2307/2446399	Schiedea	Schiedea ligustrina	wind
	Caryophyllaceae							Norman, J. K., Weller, S. G., & Sakai, A. K. (1997). Pollination biology and outcrossing rates in hermaphroditic Schiedea lydgatei (Caryophyllaceae). American Journal of Botany, 84(5), 641-648. doi:10.2307/2445901	Schiedea	Schiedea lydgatei (Caryophyllaceae)	dual	Both wind and native moths in the family Pyralidae are responsible for pollination in S. lydgatei	Caryophyllaceae							Norman, J. K., Weller, S. G., & Sakai, A. K. (1997). Pollination biology and outcrossing rates in hermaphroditic Schiedea lydgatei (Caryophyllaceae). American Journal of Botany, 84(5), 641-648. doi:10.2307/2445901	Schiedea	Schiedea lydgatei (Caryophyllaceae)	dual	Both wind and native moths in the family Pyralidae are responsible for pollination in S. lydgatei
	Caryophyllaceae							Weller, S. G., Sakai, A. K., Rankin, A. E., Golonka, A., Kutcher, B., & Ashby, K. E. (1998). Dioecy and the evolution of pollination systems in Schiedea and Alsinidendron (Caryophyllaceae : Alsinoideae) in the Hawaiian Islands. American Journal of Botany, 85(10), 1377-1388. doi:10.2307/2446400	Schiedea	Schiedea mannii	wind		Caryophyllaceae							Weller, S. G., Sakai, A. K., Rankin, A. E., Golonka, A., Kutcher, B., & Ashby, K. E. (1998). Dioecy and the evolution of pollination systems in Schiedea and Alsinidendron (Caryophyllaceae : Alsinoideae) in the Hawaiian Islands. American Journal of Botany, 85(10), 1377-1388. doi:10.2307/2446400	Schiedea	Schiedea mannii	wind
	Caryophyllaceae							Weller, S. G., Sakai, A. K., Culley, T. M., Campbell, D. R., & Dunbar-Wallis, A. K. (2006). Predicting the pathway to wind pollination: heritabilities and genetic correlations of inflorescence traits associated with wind pollination in Schiedea salicaria (Caryophyllaceae). Journal of Evolutionary Biology, 19(2), 331-342. doi:10.1111/j.1420-9101.2005.01038.x	Schiedea	Schiedea salicaria	wind		Caryophyllaceae							Weller, S. G., Sakai, A. K., Culley, T. M., Campbell, D. R., & Dunbar-Wallis, A. K. (2006). Predicting the pathway to wind pollination: heritabilities and genetic correlations of inflorescence traits associated with wind pollination in Schiedea salicaria (Caryophyllaceae). Journal of Evolutionary Biology, 19(2), 331-342. doi:10.1111/j.1420-9101.2005.01038.x	Schiedea	Schiedea salicaria	wind
	Caryophyllaceae							Weller, S. G., Sakai, A. K., Rankin, A. E., Golonka, A., Kutcher, B., & Ashby, K. E. (1998). Dioecy and the evolution of pollination systems in Schiedea and Alsinidendron (Caryophyllaceae : Alsinoideae) in the Hawaiian Islands. American Journal of Botany, 85(10), 1377-1388. doi:10.2307/2446401	Schiedea	Schiedea salicaria	wind		Caryophyllaceae							Weller, S. G., Sakai, A. K., Rankin, A. E., Golonka, A., Kutcher, B., & Ashby, K. E. (1998). Dioecy and the evolution of pollination systems in Schiedea and Alsinidendron (Caryophyllaceae : Alsinoideae) in the Hawaiian Islands. American Journal of Botany, 85(10), 1377-1388. doi:10.2307/2446401	Schiedea	Schiedea salicaria	wind
	Caryophyllaceae							Michalski, S. G., & Durka, W. (2009). Pollination mode and life form strongly affect the relation between mating system and pollen to ovule ratios. New Phytologist, 183(2), 470-479. doi:10.1111/j.1469-8137.2009.02862.x	Schiedea	Schiedea salicaria	wind		Caryophyllaceae							Michalski, S. G., & Durka, W. (2009). Pollination mode and life form strongly affect the relation between mating system and pollen to ovule ratios. New Phytologist, 183(2), 470-479. doi:10.1111/j.1469-8137.2009.02862.x	Schiedea	Schiedea salicaria	wind
	Caryophyllaceae							Weller, S. G., Sakai, A. K., Rankin, A. E., Golonka, A., Kutcher, B., & Ashby, K. E. (1998). Dioecy and the evolution of pollination systems in Schiedea and Alsinidendron (Caryophyllaceae : Alsinoideae) in the Hawaiian Islands. American Journal of Botany, 85(10), 1377-1388. doi:10.2307/2446405	Schiedea	Schiedea sarmentosa	wind		Caryophyllaceae							Weller, S. G., Sakai, A. K., Rankin, A. E., Golonka, A., Kutcher, B., & Ashby, K. E. (1998). Dioecy and the evolution of pollination systems in Schiedea and Alsinidendron (Caryophyllaceae : Alsinoideae) in the Hawaiian Islands. American Journal of Botany, 85(10), 1377-1388. doi:10.2307/2446405	Schiedea	Schiedea sarmentosa	wind
	Caryophyllaceae							Weller, S. G., Sakai, A. K., Rankin, A. E., Golonka, A., Kutcher, B., & Ashby, K. E. (1998). Dioecy and the evolution of pollination systems in Schiedea and Alsinidendron (Caryophyllaceae : Alsinoideae) in the Hawaiian Islands. American Journal of Botany, 85(10), 1377-1388. doi:10.2307/2446402	Schiedea	Schiedea spergulina	wind		Caryophyllaceae							Weller, S. G., Sakai, A. K., Rankin, A. E., Golonka, A., Kutcher, B., & Ashby, K. E. (1998). Dioecy and the evolution of pollination systems in Schiedea and Alsinidendron (Caryophyllaceae : Alsinoideae) in the Hawaiian Islands. American Journal of Botany, 85(10), 1377-1388. doi:10.2307/2446402	Schiedea	Schiedea spergulina	wind
	Caryophyllaceae							Renner, S. S. (2014). The relative and absolute frequencies of angiosperm sexual systems: dioecy, monoecy, gynodioecy, and an updated online database. American Journal of botany, 101(10), 1588-1610.	Honkenya		variable; insects		Caryophyllaceae							Renner, S. S. (2014). The relative and absolute frequencies of angiosperm sexual systems: dioecy, monoecy, gynodioecy, and an updated online database. American Journal of botany, 101(10), 1588-1611.	Honkenya（Crt: Honckenya）	Honkenya（Crt: Honckenya）	variable; insects
	Caryophyllaceae							Abrahamczyk, S., Struck, J. H., & Weigend, M. (2023). The best of two worlds: ecology and evolution of ambophilous plants. Biological Reviews, 98(2), 391-536.	Schiedea	Schiedea lydgatei	dual		Caryophyllaceae							Abrahamczyk, S., Struck, J. H., & Weigend, M. (2023). The best of two worlds: ecology and evolution of ambophilous plants. Biological Reviews, 98(2), 391-536.	Schiedea	Schiedea lydgatei	dual
Casuarinaceae	Casuarinaceae total	6	6	0	107	107	0						Casuarinaceae total	4	4	0	91	91	0
	Casuarinaceae							Llorens, T. M., Tapper, S. L., Coates, D. J., McArthur, S., Hankinson, M., & Byrne, M. (2017). Does population distribution matter? Influence of a patchy versus continuous distribution on genetic patterns in a wind-pollinated shrub. Journal of Biogeography, 44(2), 361-374. doi:10.1111/jbi.12843	Allocasuarina 1A/0D	Allocasuarina humilis shrub	wind		Casuarinaceae							Llorens, T. M., Tapper, S. L., Coates, D. J., McArthur, S., Hankinson, M., & Byrne, M. (2017). Does population distribution matter? Influence of a patchy versus continuous distribution on genetic patterns in a wind-pollinated shrub. Journal of Biogeography, 44(2), 361-374. doi:10.1111/jbi.12843	Allocasuarina	Allocasuarina humilis shrub	wind
	Casuarinaceae							Davila-Lara, A., Affenzeller, M., Tribsch, A., Diaz, V., & Comes, H. P. (2017). AFLP diversity and spatial structure of Calycophyllum candidissimum (Rubiaceae), a dominant tree species of Nicaragua's critically endangered seasonally dry forest. Heredity, 119(4), 275-286. doi:10.1038/hdy.2017.45	Calycophyllum	Calycophyllum candidissimum	insect	an insect-pollinated and wind-dispersed canopy tree; will not be counted	Casuarinaceae							Davila-Lara, A., Affenzeller, M., Tribsch, A., Diaz, V., & Comes, H. P. (2017). AFLP diversity and spatial structure of Calycophyllum candidissimum (Rubiaceae), a dominant tree species of Nicaragua's critically endangered seasonally dry forest. Heredity, 119(4), 275-286. doi:10.1038/hdy.2017.45	Calycophyllum	Calycophyllum candidissimum	insect	an insect-pollinated and wind-dispersed canopy tree; will not be counted；
	Casuarinaceae							Regal, P. J. (1982). POLLINATION BY WIND AND ANIMALS - ECOLOGY OF GEOGRAPHIC PATTERNS. Annual Review of Ecology and Systematics, 13, 497-524. doi:10.1146/annurev.es.13.110182.002460	Casuarina ALL GB 23A/0D	Casuarina	wind		Casuarinaceae							Regal, P. J. (1982). POLLINATION BY WIND AND ANIMALS - ECOLOGY OF GEOGRAPHIC PATTERNS. Annual Review of Ecology and Systematics, 13, 497-524. doi:10.1146/annurev.es.13.110182.002460	Casuarina WFO 14A:0D	Casuarina	wind	all
	(merge) Allocasuarinaceae							Broadhurst, L. (2015). Pollen Dispersal in Fragmented Populations of the Dioecious Wind-Pollinated Tree, Allocasuarina verticillata (Drooping Sheoak, Drooping She-Oak; Allocasuarinaceae). Plos One, 10(3), 17. doi:10.1371/journal.pone.0119498	Allocasuarina 1A	Wind-Pollinated Tree, Allocasuarina verticillata (Drooping Sheoak, Drooping She-Oak; Allocasuarinaceae)	wind		(merge) Allocasuarinaceae (WFO no, transplanted)							Broadhurst, L. (2015). Pollen Dispersal in Fragmented Populations of the Dioecious Wind-Pollinated Tree, Allocasuarina verticillata (Drooping Sheoak, Drooping She-Oak; Allocasuarinaceae). Plos One, 10(3), 17. doi:10.1371/journal.pone.0119498	Allocasuarina	Wind-Pollinated Tree, Allocasuarina verticillata (Drooping Sheoak, Drooping She-Oak; Allocasuarinaceae)	wind
	Casuarinaceae							Renner, S. S. (2014). The relative and absolute frequencies of angiosperm sexual systems: dioecy, monoecy, gynodioecy, and an updated online database. American Journal of botany, 101(10), 1588-1610.	Allocasuarina		wind		Casuarinaceae							Renner, S. S. (2014). The relative and absolute frequencies of angiosperm sexual systems: dioecy, monoecy, gynodioecy, and an updated online database. American Journal of botany, 101(10), 1588-1611.	Allocasuarina ALL WFO 61A		wind
	Casuarinaceae							Renner, S. S. (2014). The relative and absolute frequencies of angiosperm sexual systems: dioecy, monoecy, gynodioecy, and an updated online database. American Journal of botany, 101(10), 1588-1610.	Casurina		wind		Casuarinaceae							Renner, S. S. (2014). The relative and absolute frequencies of angiosperm sexual systems: dioecy, monoecy, gynodioecy, and an updated online database. American Journal of botany, 101(10), 1588-1612.	Casurina		wind
	Casuarinaceae							Renner, S. S. (2014). The relative and absolute frequencies of angiosperm sexual systems: dioecy, monoecy, gynodioecy, and an updated online database. American Journal of botany, 101(10), 1588-1610.	Ceuthostoma allGB 2A		wind		Casuarinaceae							Renner, S. S. (2014). The relative and absolute frequencies of angiosperm sexual systems: dioecy, monoecy, gynodioecy, and an updated online database. American Journal of botany, 101(10), 1588-1613.	Ceuthostoma ALL WFO 2A		wind
	Casuarinaceae							Renner, S. S. (2014). The relative and absolute frequencies of angiosperm sexual systems: dioecy, monoecy, gynodioecy, and an updated online database. American Journal of botany, 101(10), 1588-1610.	Gymnostoma allGB 17A		wind		Casuarinaceae							Renner, S. S. (2014). The relative and absolute frequencies of angiosperm sexual systems: dioecy, monoecy, gynodioecy, and an updated online database. American Journal of botany, 101(10), 1588-1614.	Gymnostoma ALL WFO 14A		wind
Celastraceae	Celastraceae	103	0	0	1310	0	0						Celastraceae	98	0	0	1373	0	0
Centroplacaceae	Centroplacaceae	2	0	0	9	0	0						Centroplacaceae	2	0	0	9	0	0
Cephalotaceae	Cephalotaceae	1	0	0	1	0	0						Cephalotaceae	1	0	0	1	0	0
Ceratophyllaceae	Ceratophyllaceae total	2	2	0	7	7	0						Ceratophyllaceae total	1	11	0	6	6	0
	Ceratophyllaceae							Ackerman, J. D. (2000). Abiotic pollen and pollination: ecological, functional, and evolutionary perspectives. Plant Systematics and Evolution, 222, 167-185.	ALL	ALL	water		Ceratophyllaceae							Ackerman, J. D. (2000). Abiotic pollen and pollination: ecological, functional, and evolutionary perspectives. Plant Systematics and Evolution, 222, 167-185.	ALL	ALL	water
	Ceratophyllaceae							Les, D. H. (1991). GENETIC DIVERSITY IN THE MONOECIOUS HYDROPHILE CERATOPHYLLUM (CERATOPHYLLACEAE). American Journal of Botany, 78(8), 1070-1082. doi:10.2307/2444896	Ceratophyllum	Hydrophile ceratophyllum (Ceratophyllaceae)	water		Ceratophyllaceae							Les, D. H. (1991). GENETIC DIVERSITY IN THE MONOECIOUS HYDROPHILE CERATOPHYLLUM (CERATOPHYLLACEAE). American Journal of Botany, 78(8), 1070-1082. doi:10.2307/2444896	Ceratophyllum	Hydrophile ceratophyllum (Ceratophyllaceae)	water
Cercidiphyllaceae	Cercidiphyllaceae	1	1	0	5	5	0	Renner, S. S. (2014). The relative and absolute frequencies of angiosperm sexual systems: dioecy, monoecy, gynodioecy, and an updated online database. American Journal of botany, 101(10), 1588-1610.	Cercidiphyllum Gball 5A		wind		Cercidiphyllaceae	1	1	0	2	2	0	Renner, S. S. (2014). The relative and absolute frequencies of angiosperm sexual systems: dioecy, monoecy, gynodioecy, and an updated online database. American Journal of botany, 101(10), 1588-1614.	Cercidiphyllum ALL WFO 2		wind
	Cervantesiaceae	8	0	0	20	0	0
Chloranthaceae	Chloranthaceae	6	2	0	80	57	0	Renner, S. S. (2014). The relative and absolute frequencies of angiosperm sexual systems: dioecy, monoecy, gynodioecy, and an updated online database. American Journal of botany, 101(10), 1588-1610.	Ascarina GBall 12A		wind		Chloranthaceae	4	2	0	73	57	0	Renner, S. S. (2014). The relative and absolute frequencies of angiosperm sexual systems: dioecy, monoecy, gynodioecy, and an updated online database. American Journal of botany, 101(10), 1588-1614.	Ascarina ALL WFO 12	Ascarina	wind
	Chloranthaceae							Renner, S. S. (2014). The relative and absolute frequencies of angiosperm sexual systems: dioecy, monoecy, gynodioecy, and an updated online database. American Journal of botany, 101(10), 1588-1610.	Hedyosmum Gball 45A		wind		Chloranthaceae							Renner, S. S. (2014). The relative and absolute frequencies of angiosperm sexual systems: dioecy, monoecy, gynodioecy, and an updated online database. American Journal of botany, 101(10), 1588-1614.	Hedyosmum ALL WFO 45	Hedyosmum	wind
Chrysobalanaceae	Chrysobalanaceae	27	0	0	518	0	0						Chrysobalanaceae	27	0	0	549	0	0
Circaeasteraceae	Circaeasteraceae	2	0	0	2	0	0						Circaeasteraceae	1	0	0	1	0	0
Cistaceae	Cistaceae total	9	0	1	328	0	1						Cistaceae total	8	0	1	295	0	1
	Cistaceae							Cox, P. A. (1991). ABIOTIC POLLINATION - AN EVOLUTIONARY ESCAPE FOR ANIMAL-POLLINATED ANGIOSPERMS. Philosophical Transactions of the Royal Society of London Series B-Biological Sciences, 333(1267), 217-224. doi:10.1098/rstb.1991.0081	Helianthemum	Helianthemum sp.X1	dual		Cistaceae							Cox, P. A. (1991). ABIOTIC POLLINATION - AN EVOLUTIONARY ESCAPE FOR ANIMAL-POLLINATED ANGIOSPERMS. Philosophical Transactions of the Royal Society of London Series B-Biological Sciences, 333(1267), 217-224. doi:10.1098/rstb.1991.0081	Helianthemum	Helianthemum sp.X1	dual
Cleomaceae	Cleomaceae	26	0	0	236	0	0						Cleomaceae	3	0	0	245	0	0
Clethraceae	Clethraceae	3	0	0	98	0	0						Clethraceae	2	0	0	92	0	0
Clusiaceae	Clusiaceae	17	0	1	931	0	1	Abrahamczyk, S., Struck, J. H., & Weigend, M. (2023). The best of two worlds: ecology and evolution of ambophilous plants. Biological Reviews, 98(2), 391-472.	Garcinia	Garcinia gummi-gutta	dual		Clusiaceae	19	0	1	887	0	1	Abrahamczyk, S., Struck, J. H., & Weigend, M. (2023). The best of two worlds: ecology and evolution of ambophilous plants. Biological Reviews, 98(2), 391-472.	Garcinia	Garcinia gummi-gutta	dual
	Cochlospermaceae	1	0	0	22	0	0						Colchicaceae	15	0	0	292	0	0
	Codonaceae	1	0	0	2	0	0
Colchicaceae	Colchicaceae	15	0	0	285	0	0
	Coldeniaceae	1	0	0	2	0	0
Columelliaceae	Columelliaceae	2	0	0	7	0	0						Columelliaceae	2	0	0	8	0	0
	Comandraceae	2	0	0	2	0	0
Combretaceae	Combretaceae	14	0	0	575	0	0						Combretaceae	10	0	0	593	0	0
Commelinaceae	Commelinaceae	39	0	0	773	0	0						Commelinaceae	39	0	0	756	0	0
Connaraceae	Connaraceae	14	0	0	246	0	0						Connaraceae	12	0	0	242	0	0
Convolvulaceae	Convolvulaceae total	54	1	0	1947	1	0						Convolvulaceae total	59	1	0	1961	1	0
	Convolvulaceae							Sommerville, K., Pulkownik, A., & Burchett, M. (2012). Reproductive biology of a threatened Australian saltmarsh plant - Wilsonia backhousei. Aquatic Botany, 99, 1-10. doi:10.1016/j.aquabot.2011.12.010	Wilsonia	Wilsonia backhousei	wind		Convolvulaceae							Sommerville, K., Pulkownik, A., & Burchett, M. (2012). Reproductive biology of a threatened Australian saltmarsh plant - Wilsonia backhousei. Aquatic Botany, 99, 1-10. doi:10.1016/j.aquabot.2011.12.010	Wilsonia	Wilsonia backhousei	wind
	Corbichoniaceae	1	0	0	3	0	0
	Cordiaceae	2	0	0	390	0	0
Coriariaceae	Coriariaceae	1	0	0	17	0	0						Coriariaceae	1	0	0	16	0	0
Cornaceae	Cornaceae	15	0	0	154	0	0						Cornaceae	3	0	0	105	0	0
Corsiaceae	Corsiaceae	2	0	0	23	0	0						Corsiaceae	3	0	0	27	0	0
Corynocarpaceae	Corynocarpaceae	1	0	0	5	0	0						Corynocarpaceae	1	0	0	5	0	0
Costaceae	Costaceae	7	0	0	133	0	0						Costaceae	6	0	0	131	0	0
	Coulaceae	3	0	0	3	0	0
Crassulaceae	Crassulaceae	37	0	0	1588	0	0						Crassulaceae	38	0	0	1703	0	0
Crossosomataceae	Crossosomataceae	5	0	0	7	0	0						Crossosomataceae	3	0	0	8	0	0
Crypteroniaceae	Crypteroniaceae	3	0	0	12	0	0						Crypteroniaceae	3	0	0	12	0	0
Ctenolophonaceae	Ctenolophonaceae	1	0	0	2	0	0						Ctenolophonaceae	1	0	0	2	0	0
Cucurbitaceae	Cucurbitaceae	110	0	0	1102	0	0						Cucurbitaceae	101	0	0	1061	0	0
Cunoniaceae	Cunoniaceae	31	2	0	348	3	0	Renner, S. S. (2014). The relative and absolute frequencies of angiosperm sexual systems: dioecy, monoecy, gynodioecy, and an updated online database. American Journal of botany, 101(10), 1588-1610.	Caldcluvia Gball 1A		wind		Cunoniaceae	27	2	0	337	3	0	Renner, S. S. (2014). The relative and absolute frequencies of angiosperm sexual systems: dioecy, monoecy, gynodioecy, and an updated online database. American Journal of botany, 101(10), 1588-1614.	Caldcluvia WFO ALL 1	Caldcluvia WFO 1	wind
	Cunoniaceae							Renner, S. S. (2014). The relative and absolute frequencies of angiosperm sexual systems: dioecy, monoecy, gynodioecy, and an updated online database. American Journal of botany, 101(10), 1588-1610.	Vessellowskya Gball 2A		wind		Cunoniaceae							Renner, S. S. (2014). The relative and absolute frequencies of angiosperm sexual systems: dioecy, monoecy, gynodioecy, and an updated online database. American Journal of botany, 101(10), 1588-1614.	Vesselowskya WFO ALL 2	Vesselowskya WFO 2	wind
Curtisiaceae	Curtisiaceae	1	0	0	1	0	0						Curtisiaceae	1	0	0	1	0	0
Cyclanthaceae	Cyclanthaceae	13	0	0	248	0	0
Cymodoceaceae	Cymodoceaceae total	6	6	0	22	22	0						Cymodoceaceae total	6	6	0	18	18	0
	Cymodoceaceae							Ackerman, J. D. (2000). Abiotic pollen and pollination: ecological, functional, and evolutionary perspectives. Plant Systematics and Evolution, 222, 167-185.	ALL	ALL	epi-water		Cymodoceaceae							Ackerman, J. D. (2000). Abiotic pollen and pollination: ecological, functional, and evolutionary perspectives. Plant Systematics and Evolution, 222, 167-185.	ALL	ALL	epi-water	all
	CYMODOCEACEAE							Cox, P. A., & Humphries, C. J. (1993). HYDROPHILOUS POLLINATION AND BREEDING SYSTEM EVOLUTION IN SEAGRASSES - A PHYLOGENETIC APPROACH TO THE EVOLUTIONARY ECOLOGY OF THE CYMODOCEACEAE. Botanical Journal of the Linnean Society, 113(3), 217-226. doi:10.1006/bojl.1993.1071	ALL	ALL	water	We have found all species of Cymodoceae studied to be hydrophilous	CYMODOCEACEAE							Cox, P. A., & Humphries, C. J. (1993). HYDROPHILOUS POLLINATION AND BREEDING SYSTEM EVOLUTION IN SEAGRASSES - A PHYLOGENETIC APPROACH TO THE EVOLUTIONARY ECOLOGY OF THE CYMODOCEACEAE. Botanical Journal of the Linnean Society, 113(3), 217-226. doi:10.1006/bojl.1993.1071	ALL	ALL	water	We have found all species of Cymodoceae studied to be hydrophilous
	Cymodoceaceae							Les, D. H., Cleland, M. A., & Waycott, M. (1997). Phylogenetic studies in alismatidae, II: Evolution of marine angiosperms (seagrasses) and hydrophily. Systematic Botany, 22(3), 443-463. doi:10.2307/2419822	Amophibolis	Amophibolis 2 spp	water	though given an estimation	Cymodoceaceae							Les, D. H., Cleland, M. A., & Waycott, M. (1997). Phylogenetic studies in alismatidae, II: Evolution of marine angiosperms (seagrasses) and hydrophily. Systematic Botany, 22(3), 443-463. doi:10.2307/2419822	Amophibolis	Amophibolis 2 spp	water	though given an estimation
	Cymodoceaceae							Verduin, J. J., Walker, D. I., & Kuo, J. (1996). In situ submarine pollination in the seagrass Amphibolis antarctica: Research notes. Marine Ecology Progress Series, 133(1-3), 307-309. doi:10.3354/meps133307	Amphibolis	Amphibolis antarctica:	submarine pollination		Cymodoceaceae							Verduin, J. J., Walker, D. I., & Kuo, J. (1996). In situ submarine pollination in the seagrass Amphibolis antarctica: Research notes. Marine Ecology Progress Series, 133(1-3), 307-309. doi:10.3354/meps133307	Amphibolis	Amphibolis antarctica:	submarine pollination
	Cymodoceaceae							Verduin, J. J., & Backhaus, J. O. (2000). Dynamics of plant-flow interactions for the seagrass Amphibolis antarctica: Field observations and model simulations. Estuarine Coastal and Shelf Science, 50(2), 185-204. doi:10.1006/ecss.1999.0567	Amphibolis	seagrass Amphibolis antarctica:	water		Cymodoceaceae							Verduin, J. J., & Backhaus, J. O. (2000). Dynamics of plant-flow interactions for the seagrass Amphibolis antarctica: Field observations and model simulations. Estuarine Coastal and Shelf Science, 50(2), 185-204. doi:10.1006/ecss.1999.0567	Amphibolis	seagrass Amphibolis antarctica:	water
	Cymodoceaceae							Renner, S. S. (2014). The relative and absolute frequencies of angiosperm sexual systems: dioecy, monoecy, gynodioecy, and an updated online database. American Journal of botany, 101(10), 1588-1610.	Amphibolis		water		Cymodoceaceae							Les, D. H., Cleland, M. A., & Waycott, M. (1997). Phylogenetic studies in alismatidae, II: Evolution of marine angiosperms (seagrasses) and hydrophily. Systematic Botany, 22(3), 443-463. doi:10.2307/2419823	Cymodocea	Cymodocea 4spp	water	though given an estimation
	Cymodoceaceae							Les, D. H., Cleland, M. A., & Waycott, M. (1997). Phylogenetic studies in alismatidae, II: Evolution of marine angiosperms (seagrasses) and hydrophily. Systematic Botany, 22(3), 443-463. doi:10.2307/2419823	Cymodocea	Cymodocea 4spp	water	though given an estimation	Cymodoceaceae							Les, D. H., Cleland, M. A., & Waycott, M. (1997). Phylogenetic studies in alismatidae, II: Evolution of marine angiosperms (seagrasses) and hydrophily. Systematic Botany, 22(3), 443-463. doi:10.2307/2419824	Halodule	Halodule 6 spp	water	though given an estimation
	Cymodoceaceae							Renner, S. S. (2014). The relative and absolute frequencies of angiosperm sexual systems: dioecy, monoecy, gynodioecy, and an updated online database. American Journal of botany, 101(10), 1588-1610.	Cymodocea		water		Cymodoceaceae							van Tussenbroek, B. I., & Muhlia-Montero, M. (2013). Can floral consumption by fish shape traits of seagrass flowers? Evolutionary Ecology, 27(2), 269-284. doi:10.1007/s10682-012-9600-4	Syringodium	Syringodium filiforme	water
	Cymodoceaceae							Les, D. H., Cleland, M. A., & Waycott, M. (1997). Phylogenetic studies in alismatidae, II: Evolution of marine angiosperms (seagrasses) and hydrophily. Systematic Botany, 22(3), 443-463. doi:10.2307/2419824	Halodule	Halodule 6 spp	water	though given an estimation	Cymodoceaceae							Les, D. H., Cleland, M. A., & Waycott, M. (1997). Phylogenetic studies in alismatidae, II: Evolution of marine angiosperms (seagrasses) and hydrophily. Systematic Botany, 22(3), 443-463. doi:10.2307/2419825	Syringodium	Syringodium 2 spp	water	though given an estimation
	Cymodoceaceae							Renner, S. S. (2014). The relative and absolute frequencies of angiosperm sexual systems: dioecy, monoecy, gynodioecy, and an updated online database. American Journal of botany, 101(10), 1588-1610.	Halodule		water		CYMODOCEACEAE							Cox, P. A. (1991). HYDROPHILOUS POLLINATION OF A DIOECIOUS SEAGRASS, THALASSODENDRON-CILIATUM (CYMODOCEACEAE) IN KENYA. Biotropica, 23(2), 159-165. doi:10.2307/2388301	Thalassodendron	THALASSODENDRON-CILIATUM (CYMODOCEACEAE)	water
	Cymodoceaceae							van Tussenbroek, B. I., & Muhlia-Montero, M. (2013). Can floral consumption by fish shape traits of seagrass flowers? Evolutionary Ecology, 27(2), 269-284. doi:10.1007/s10682-012-9600-4	Syringodium	Syringodium filiforme	water		Cymodoceaceae							Les, D. H., Cleland, M. A., & Waycott, M. (1997). Phylogenetic studies in alismatidae, II: Evolution of marine angiosperms (seagrasses) and hydrophily. Systematic Botany, 22(3), 443-463. doi:10.2307/2419826	Thalassodendron	Thalassodendron 2spp	water	though given an estimation
	Cymodoceaceae							Les, D. H., Cleland, M. A., & Waycott, M. (1997). Phylogenetic studies in alismatidae, II: Evolution of marine angiosperms (seagrasses) and hydrophily. Systematic Botany, 22(3), 443-463. doi:10.2307/2419825	Syringodium	Syringodium 2 spp	water	though given an estimation	Cymodoceaceae							Renner, S. S. (2014). The relative and absolute frequencies of angiosperm sexual systems: dioecy, monoecy, gynodioecy, and an updated online database. American Journal of botany, 101(10), 1588-1614.	Amphibolis	Amphibolis	water
	Cymodoceaceae							Renner, S. S. (2014). The relative and absolute frequencies of angiosperm sexual systems: dioecy, monoecy, gynodioecy, and an updated online database. American Journal of botany, 101(10), 1588-1610.	Syringodium		water		Cymodoceaceae							Renner, S. S. (2014). The relative and absolute frequencies of angiosperm sexual systems: dioecy, monoecy, gynodioecy, and an updated online database. American Journal of botany, 101(10), 1588-1614.	Cymodocea	Cymodocea	water
	CYMODOCEACEAE							Cox, P. A. (1991). HYDROPHILOUS POLLINATION OF A DIOECIOUS SEAGRASS, THALASSODENDRON-CILIATUM (CYMODOCEACEAE) IN KENYA. Biotropica, 23(2), 159-165. doi:10.2307/2388301	Thalassodendron	THALASSODENDRON-CILIATUM (CYMODOCEACEAE)	water		Cymodoceaceae							Renner, S. S. (2014). The relative and absolute frequencies of angiosperm sexual systems: dioecy, monoecy, gynodioecy, and an updated online database. American Journal of botany, 101(10), 1588-1614.	Halodule	Halodule	water
	Cymodoceaceae							Les, D. H., Cleland, M. A., & Waycott, M. (1997). Phylogenetic studies in alismatidae, II: Evolution of marine angiosperms (seagrasses) and hydrophily. Systematic Botany, 22(3), 443-463. doi:10.2307/2419826	Thalassodendron	Thalassodendron 2spp	water	though given an estimation	Cymodoceaceae							Renner, S. S. (2014). The relative and absolute frequencies of angiosperm sexual systems: dioecy, monoecy, gynodioecy, and an updated online database. American Journal of botany, 101(10), 1588-1614.	Syringodium	Syringodium	water
	Cymodoceaceae							Renner, S. S. (2014). The relative and absolute frequencies of angiosperm sexual systems: dioecy, monoecy, gynodioecy, and an updated online database. American Journal of botany, 101(10), 1588-1610.	Thalassodendron		water		Cymodoceaceae							Renner, S. S. (2014). The relative and absolute frequencies of angiosperm sexual systems: dioecy, monoecy, gynodioecy, and an updated online database. American Journal of botany, 101(10), 1588-1614.	Thalassodendron	Thalassodendron	water
Cynomoriaceae	Cynomoriaceae	1	0	0	1	0	0						Cynomoriaceae	1	0	0	1	0	0
Cyperaceae	Cyperaceae total	104	6	3	5977	2437	11						Cyperaceae total	107	7	3	6077	2332	11
	Cyperaceae							Rodriguez, A. F. M., Palacios, I. S., & Molina, R. T. (2007). Cyperaceae and Juncaceae pollination measured in the air at two sites in SW Spain. Aerobiologia, 23(4), 259-270. doi:10.1007/s10453-007-9072-0	ALL	ALL	wind		Cyperaceae							Rodriguez, A. F. M., Palacios, I. S., & Molina, R. T. (2007). Cyperaceae and Juncaceae pollination measured in the air at two sites in SW Spain. Aerobiologia, 23(4), 259-270. doi:10.1007/s10453-007-9072-0	ALL	ALL	wind
	Cyperaceae all							Dowding, P. (1987). WIND POLLINATION MECHANISMS AND AEROBIOLOGY. International Review of Cytology-a Survey of Cell Biology, 107, 421-437. doi:10.1016/s0074-7696(08)61084-84	ALL? No	ALL? no	wind		Cyperaceae all							Dowding, P. (1987). WIND POLLINATION MECHANISMS AND AEROBIOLOGY. International Review of Cytology-a Survey of Cell Biology, 107, 421-437. doi:10.1016/s0074-7696(08)61084-84	ALL? No	ALL? no	wind
	Cyperaceae							Rabinowitz, D., Rapp, J. K., Sork, V. L., Rathcke, B. J., Reese, G. A., & Weaver, J. C. (1981). PHENOLOGICAL PROPERTIES OF WIND-POLLINATED AND INSECT-POLLINATED PRAIRIE PLANTS. Ecology, 62(1), 49-56. doi:10.2307/1936669	Carex	Carex annectans	wind		Cyperaceae							Renner, S. S. (2014). The relative and absolute frequencies of angiosperm sexual systems: dioecy, monoecy, gynodioecy, and an updated online database. American Journal of botany, 101(10), 1588-1614.	Carex	Carex	wind
	Cyperaceae							Kevan, P. G., & Godglick, B. (2017). High incidence and correlates of dioecy in the flora of the Canadian Arctic Archipelago. Arctic Science, 3(4), 745-755. doi:10.1139/as-2016-0042	Carex	Carex aquatilis Wahlenb. subsp. stans [Drejer] Hultén	wind		Cyperaceae							Rabinowitz, D., Rapp, J. K., Sork, V. L., Rathcke, B. J., Reese, G. A., & Weaver, J. C. (1981). PHENOLOGICAL PROPERTIES OF WIND-POLLINATED AND INSECT-POLLINATED PRAIRIE PLANTS. Ecology, 62(1), 49-56. doi:10.2307/1936669	Carex	Carex annectans	wind
	Cyperaceae							Friedman, J., & Barrett, S. C. H. (2009). The consequences of monoecy and protogyny for mating in wind-pollinated Carex. New Phytologist, 181(2), 489-497. doi:10.1111/j.1469-8137.2008.02664.x	Carex	Carex arctata	wind		Cyperaceae							Kevan, P. G., & Godglick, B. (2017). High incidence and correlates of dioecy in the flora of the Canadian Arctic Archipelago. Arctic Science, 3(4), 745-755. doi:10.1139/as-2016-0042	Carex	Carex aquatilis Wahlenb. subsp. stans [Drejer] Hultén	wind
	Cyperaceae							Friedman, J., & Barrett, S. C. H. (2011). The Evolution of Ovule Number and Flower Size in Wind-Pollinated Plants. American Naturalist, 177(2), 246-257. doi:10.1086/657957	Carex	Carex arctata	wind		Cyperaceae							Friedman, J., & Barrett, S. C. H. (2009). The consequences of monoecy and protogyny for mating in wind-pollinated Carex. New Phytologist, 181(2), 489-497. doi:10.1111/j.1469-8137.2008.02664.x	Carex	Carex arctata	wind
	Cyperaceae							Kevan, P. G., & Godglick, B. (2017). High incidence and correlates of dioecy in the flora of the Canadian Arctic Archipelago. Arctic Science, 3(4), 745-755. doi:10.1139/as-2016-0043	Carex	Carex arctogena Harry Sm.	wind		Cyperaceae							Friedman, J., & Barrett, S. C. H. (2011). The Evolution of Ovule Number and Flower Size in Wind-Pollinated Plants. American Naturalist, 177(2), 246-257. doi:10.1086/657957	Carex	Carex arctata	wind
	Cyperaceae							Kevan, P. G., & Godglick, B. (2017). High incidence and correlates of dioecy in the flora of the Canadian Arctic Archipelago. Arctic Science, 3(4), 745-755. doi:10.1139/as-2016-0044	Carex	Carex atrofusca Schkuhr	wind		Cyperaceae							Kevan, P. G., & Godglick, B. (2017). High incidence and correlates of dioecy in the flora of the Canadian Arctic Archipelago. Arctic Science, 3(4), 745-755. doi:10.1139/as-2016-0043	Carex	Carex arctogena Harry Sm.	wind
	Cyperaceae							Kevan, P. G., & Godglick, B. (2017). High incidence and correlates of dioecy in the flora of the Canadian Arctic Archipelago. Arctic Science, 3(4), 745-755. doi:10.1139/as-2016-0045	Carex	Carex bicolor All.	wind		Cyperaceae							Kevan, P. G., & Godglick, B. (2017). High incidence and correlates of dioecy in the flora of the Canadian Arctic Archipelago. Arctic Science, 3(4), 745-755. doi:10.1139/as-2016-0044	Carex	Carex atrofusca Schkuhr	wind
	Cyperaceae							Kevan, P. G., & Godglick, B. (2017). High incidence and correlates of dioecy in the flora of the Canadian Arctic Archipelago. Arctic Science, 3(4), 745-755. doi:10.1139/as-2016-0047	Carex	Carex bigelowii Torr. subsp. lugens [Holm] Egorova	wind		Cyperaceae							Kevan, P. G., & Godglick, B. (2017). High incidence and correlates of dioecy in the flora of the Canadian Arctic Archipelago. Arctic Science, 3(4), 745-755. doi:10.1139/as-2016-0045	Carex	Carex bicolor All.	wind	all
	Cyperaceae							Kevan, P. G., & Godglick, B. (2017). High incidence and correlates of dioecy in the flora of the Canadian Arctic Archipelago. Arctic Science, 3(4), 745-755. doi:10.1139/as-2016-0046	Carex	Carex bigelowiiTorr. in Schwein. subsp. bigelowii	wind		Cyperaceae							Kevan, P. G., & Godglick, B. (2017). High incidence and correlates of dioecy in the flora of the Canadian Arctic Archipelago. Arctic Science, 3(4), 745-755. doi:10.1139/as-2016-0047	Carex	Carex bigelowii Torr. subsp. lugens [Holm] Egorova	wind
	Cyperaceae							Kevan, P. G., & Godglick, B. (2017). High incidence and correlates of dioecy in the flora of the Canadian Arctic Archipelago. Arctic Science, 3(4), 745-755. doi:10.1139/as-2016-0048	Carex	Carex capillaris L. subsp. fuscidula [Krecz. ex T.V. Egorova] Á. Löve and D. Löve	wind		Cyperaceae							Kevan, P. G., & Godglick, B. (2017). High incidence and correlates of dioecy in the flora of the Canadian Arctic Archipelago. Arctic Science, 3(4), 745-755. doi:10.1139/as-2016-0046	Carex	Carex bigelowiiTorr. in Schwein. subsp. bigelowii	wind
	Cyperaceae							Kevan, P. G., & Godglick, B. (2017). High incidence and correlates of dioecy in the flora of the Canadian Arctic Archipelago. Arctic Science, 3(4), 745-755. doi:10.1139/as-2016-0049	Carex	Carex chordorrhiza Ehrh. ex L.f.	wind		Cyperaceae							Kevan, P. G., & Godglick, B. (2017). High incidence and correlates of dioecy in the flora of the Canadian Arctic Archipelago. Arctic Science, 3(4), 745-755. doi:10.1139/as-2016-0048	Carex	Carex capillaris L. subsp. fuscidula [Krecz. ex T.V. Egorova] Á. Löve and D. Löve	wind
	Cyperaceae							Rabinowitz, D., Rapp, J. K., Sork, V. L., Rathcke, B. J., Reese, G. A., & Weaver, J. C. (1981). PHENOLOGICAL PROPERTIES OF WIND-POLLINATED AND INSECT-POLLINATED PRAIRIE PLANTS. Ecology, 62(1), 49-56. doi:10.2307/1936667	Carex	Carex complanata	wind		Cyperaceae							Kevan, P. G., & Godglick, B. (2017). High incidence and correlates of dioecy in the flora of the Canadian Arctic Archipelago. Arctic Science, 3(4), 745-755. doi:10.1139/as-2016-0049	Carex	Carex chordorrhiza Ehrh. ex L.f.	wind
	Cyperaceae							Rabinowitz, D., Rapp, J. K., Sork, V. L., Rathcke, B. J., Reese, G. A., & Weaver, J. C. (1981). PHENOLOGICAL PROPERTIES OF WIND-POLLINATED AND INSECT-POLLINATED PRAIRIE PLANTS. Ecology, 62(1), 49-56. doi:10.2307/1936668	Carex	Carex festucacea	wind		Cyperaceae							Rabinowitz, D., Rapp, J. K., Sork, V. L., Rathcke, B. J., Reese, G. A., & Weaver, J. C. (1981). PHENOLOGICAL PROPERTIES OF WIND-POLLINATED AND INSECT-POLLINATED PRAIRIE PLANTS. Ecology, 62(1), 49-56. doi:10.2307/1936667	Carex	Carex complanata	wind
	Cyperaceae							Kevan, P. G., & Godglick, B. (2017). High incidence and correlates of dioecy in the flora of the Canadian Arctic Archipelago. Arctic Science, 3(4), 745-755. doi:10.1139/as-2016-0050	Carex	Carex fuliginosa Schkuhr subsp. misandra [R. Br.] Nyman	wind		Cyperaceae							Rabinowitz, D., Rapp, J. K., Sork, V. L., Rathcke, B. J., Reese, G. A., & Weaver, J. C. (1981). PHENOLOGICAL PROPERTIES OF WIND-POLLINATED AND INSECT-POLLINATED PRAIRIE PLANTS. Ecology, 62(1), 49-56. doi:10.2307/1936668	Carex	Carex festucacea	wind
	Cyperaceae							Diaz, S., Acosta, A., & Cabido, M. (1994). GRAZING AND THE PHENOLOGY OF FLOWERING AND FRUITING IN A MONTANE GRASSLAND IN ARGENTINA - A NICHE APPROACH. Oikos, 70(2), 287-295. doi:10.2307/3545643	Carex	Carex fuscula var. distenta	wind		Cyperaceae							Kevan, P. G., & Godglick, B. (2017). High incidence and correlates of dioecy in the flora of the Canadian Arctic Archipelago. Arctic Science, 3(4), 745-755. doi:10.1139/as-2016-0050	Carex	Carex fuliginosa Schkuhr subsp. misandra [R. Br.] Nyman	wind
	Cyperaceae							Kevan, P. G., & Godglick, B. (2017). High incidence and correlates of dioecy in the flora of the Canadian Arctic Archipelago. Arctic Science, 3(4), 745-755. doi:10.1139/as-2016-0051	Carex	Carex glacialis Mackenzie	wind		Cyperaceae							Diaz, S., Acosta, A., & Cabido, M. (1994). GRAZING AND THE PHENOLOGY OF FLOWERING AND FRUITING IN A MONTANE GRASSLAND IN ARGENTINA - A NICHE APPROACH. Oikos, 70(2), 287-295. doi:10.2307/3545643	Carex	Carex fuscula var. distenta	wind
	Cyperaceae							Kevan, P. G., & Godglick, B. (2017). High incidence and correlates of dioecy in the flora of the Canadian Arctic Archipelago. Arctic Science, 3(4), 745-755. doi:10.1139/as-2016-0052	Carex	Carex glareosa Wahlenb.	wind		Cyperaceae							Kevan, P. G., & Godglick, B. (2017). High incidence and correlates of dioecy in the flora of the Canadian Arctic Archipelago. Arctic Science, 3(4), 745-755. doi:10.1139/as-2016-0051	Carex	Carex glacialis Mackenzie	wind
	Cyperaceae							Kevan, P. G., & Godglick, B. (2017). High incidence and correlates of dioecy in the flora of the Canadian Arctic Archipelago. Arctic Science, 3(4), 745-755. doi:10.1139/as-2016-0053	Carex	Carex gynocrates Wormskjold, in Drejer	wind		Cyperaceae							Kevan, P. G., & Godglick, B. (2017). High incidence and correlates of dioecy in the flora of the Canadian Arctic Archipelago. Arctic Science, 3(4), 745-755. doi:10.1139/as-2016-0052	Carex	Carex glareosa Wahlenb.	wind
	Cyperaceae							Friedman, J., & Barrett, S. C. H. (2009). The consequences of monoecy and protogyny for mating in wind-pollinated Carex. New Phytologist, 181(2), 489-497. doi:10.1111/j.1469-8137.2008.02665.x	Carex	Carex hirtifolia	wind		Cyperaceae							Kevan, P. G., & Godglick, B. (2017). High incidence and correlates of dioecy in the flora of the Canadian Arctic Archipelago. Arctic Science, 3(4), 745-755. doi:10.1139/as-2016-0053	Carex	Carex gynocrates Wormskjold, in Drejer	wind
	Cyperaceae							Friedman, J., & Barrett, S. C. H. (2011). The Evolution of Ovule Number and Flower Size in Wind-Pollinated Plants. American Naturalist, 177(2), 246-257. doi:10.1086/657958	Carex	Carex hirtifolia	wind		Cyperaceae							Friedman, J., & Barrett, S. C. H. (2009). The consequences of monoecy and protogyny for mating in wind-pollinated Carex. New Phytologist, 181(2), 489-497. doi:10.1111/j.1469-8137.2008.02665.x	Carex	Carex hirtifolia	wind
	Cyperaceae							Kevan, P. G., & Godglick, B. (2017). High incidence and correlates of dioecy in the flora of the Canadian Arctic Archipelago. Arctic Science, 3(4), 745-755. doi:10.1139/as-2016-0054	Carex	Carex holostoma Drejer	wind		Cyperaceae							Friedman, J., & Barrett, S. C. H. (2011). The Evolution of Ovule Number and Flower Size in Wind-Pollinated Plants. American Naturalist, 177(2), 246-257. doi:10.1086/657958	Carex	Carex hirtifolia	wind
	Cyperaceae							Kevan, P. G., & Godglick, B. (2017). High incidence and correlates of dioecy in the flora of the Canadian Arctic Archipelago. Arctic Science, 3(4), 745-755. doi:10.1139/as-2016-0055	Carex	Carex krausei Boeck.	wind		Cyperaceae							Kevan, P. G., & Godglick, B. (2017). High incidence and correlates of dioecy in the flora of the Canadian Arctic Archipelago. Arctic Science, 3(4), 745-755. doi:10.1139/as-2016-0054	Carex	Carex holostoma Drejer	wind
	Cyperaceae							Kevan, P. G., & Godglick, B. (2017). High incidence and correlates of dioecy in the flora of the Canadian Arctic Archipelago. Arctic Science, 3(4), 745-755. doi:10.1139/as-2016-0056	Carex	Carex lachenalii Schkuhr	wind		Cyperaceae							Kevan, P. G., & Godglick, B. (2017). High incidence and correlates of dioecy in the flora of the Canadian Arctic Archipelago. Arctic Science, 3(4), 745-755. doi:10.1139/as-2016-0055	Carex	Carex krausei Boeck.	wind
	Cyperaceae							Friedman, J., & Barrett, S. C. H. (2009). The consequences of monoecy and protogyny for mating in wind-pollinated Carex. New Phytologist, 181(2), 489-497. doi:10.1111/j.1469-8137.2008.02666.x	Carex	Carex laxiflora	wind		Cyperaceae							Kevan, P. G., & Godglick, B. (2017). High incidence and correlates of dioecy in the flora of the Canadian Arctic Archipelago. Arctic Science, 3(4), 745-755. doi:10.1139/as-2016-0056	Carex	Carex lachenalii Schkuhr	wind
	Cyperaceae							Friedman, J., & Barrett, S. C. H. (2011). The Evolution of Ovule Number and Flower Size in Wind-Pollinated Plants. American Naturalist, 177(2), 246-257. doi:10.1086/657959	Carex	Carex laxiflora	wind		Cyperaceae							Friedman, J., & Barrett, S. C. H. (2009). The consequences of monoecy and protogyny for mating in wind-pollinated Carex. New Phytologist, 181(2), 489-497. doi:10.1111/j.1469-8137.2008.02666.x	Carex	Carex laxiflora	wind
	Cyperaceae							Kevan, P. G., & Godglick, B. (2017). High incidence and correlates of dioecy in the flora of the Canadian Arctic Archipelago. Arctic Science, 3(4), 745-755. doi:10.1139/as-2016-0057	Carex	Carex macloviana d'Urv.	wind		Cyperaceae							Friedman, J., & Barrett, S. C. H. (2011). The Evolution of Ovule Number and Flower Size in Wind-Pollinated Plants. American Naturalist, 177(2), 246-257. doi:10.1086/657959	Carex	Carex laxiflora	wind
	Cyperaceae							Kevan, P. G., & Godglick, B. (2017). High incidence and correlates of dioecy in the flora of the Canadian Arctic Archipelago. Arctic Science, 3(4), 745-755. doi:10.1139/as-2016-0058	Carex	Carex marina Dewey	wind		Cyperaceae							Kevan, P. G., & Godglick, B. (2017). High incidence and correlates of dioecy in the flora of the Canadian Arctic Archipelago. Arctic Science, 3(4), 745-755. doi:10.1139/as-2016-0057	Carex	Carex macloviana d'Urv.	wind
	Cyperaceae							Kevan, P. G., & Godglick, B. (2017). High incidence and correlates of dioecy in the flora of the Canadian Arctic Archipelago. Arctic Science, 3(4), 745-755. doi:10.1139/as-2016-0059	Carex	Carex maritima Gunnerus	wind		Cyperaceae							Kevan, P. G., & Godglick, B. (2017). High incidence and correlates of dioecy in the flora of the Canadian Arctic Archipelago. Arctic Science, 3(4), 745-755. doi:10.1139/as-2016-0058	Carex	Carex marina Dewey	wind
	Cyperaceae							Kevan, P. G., & Godglick, B. (2017). High incidence and correlates of dioecy in the flora of the Canadian Arctic Archipelago. Arctic Science, 3(4), 745-755. doi:10.1139/as-2016-0060	Carex	Carex membranacea Hooker	wind		Cyperaceae							Kevan, P. G., & Godglick, B. (2017). High incidence and correlates of dioecy in the flora of the Canadian Arctic Archipelago. Arctic Science, 3(4), 745-755. doi:10.1139/as-2016-0059	Carex	Carex maritima Gunnerus	wind
	Cyperaceae							Kevan, P. G., & Godglick, B. (2017). High incidence and correlates of dioecy in the flora of the Canadian Arctic Archipelago. Arctic Science, 3(4), 745-755. doi:10.1139/as-2016-0061	Carex	Carex microglochin Wahlenb.	wind		Cyperaceae							Kevan, P. G., & Godglick, B. (2017). High incidence and correlates of dioecy in the flora of the Canadian Arctic Archipelago. Arctic Science, 3(4), 745-755. doi:10.1139/as-2016-0060	Carex	Carex membranacea Hooker	wind
	Cyperaceae							Kevan, P. G., & Godglick, B. (2017). High incidence and correlates of dioecy in the flora of the Canadian Arctic Archipelago. Arctic Science, 3(4), 745-755. doi:10.1139/as-2016-0062	Carex	Carex nardina Fr.	wind		Cyperaceae							Kevan, P. G., & Godglick, B. (2017). High incidence and correlates of dioecy in the flora of the Canadian Arctic Archipelago. Arctic Science, 3(4), 745-755. doi:10.1139/as-2016-0061	Carex	Carex microglochin Wahlenb.	wind
	Cyperaceae							Kevan, P. G., & Godglick, B. (2017). High incidence and correlates of dioecy in the flora of the Canadian Arctic Archipelago. Arctic Science, 3(4), 745-755. doi:10.1139/as-2016-0063	Carex	Carex norvegica Retz	wind		Cyperaceae							Kevan, P. G., & Godglick, B. (2017). High incidence and correlates of dioecy in the flora of the Canadian Arctic Archipelago. Arctic Science, 3(4), 745-755. doi:10.1139/as-2016-0062	Carex	Carex nardina Fr.	wind
	Cyperaceae							Kevan, P. G., & Godglick, B. (2017). High incidence and correlates of dioecy in the flora of the Canadian Arctic Archipelago. Arctic Science, 3(4), 745-755. doi:10.1139/as-2016-0064	Carex	Carex obtusata Liljeb.	wind		Cyperaceae							Kevan, P. G., & Godglick, B. (2017). High incidence and correlates of dioecy in the flora of the Canadian Arctic Archipelago. Arctic Science, 3(4), 745-755. doi:10.1139/as-2016-0063	Carex	Carex norvegica Retz	wind
	Cyperaceae							Friedman, J., & Barrett, S. C. H. (2009). The consequences of monoecy and protogyny for mating in wind-pollinated Carex. New Phytologist, 181(2), 489-497. doi:10.1111/j.1469-8137.2008.02667.x	Carex	Carex pedunculata	wind		Cyperaceae							Kevan, P. G., & Godglick, B. (2017). High incidence and correlates of dioecy in the flora of the Canadian Arctic Archipelago. Arctic Science, 3(4), 745-755. doi:10.1139/as-2016-0064	Carex	Carex obtusata Liljeb.	wind
	Cyperaceae							Friedman, J., & Barrett, S. C. H. (2011). The Evolution of Ovule Number and Flower Size in Wind-Pollinated Plants. American Naturalist, 177(2), 246-257. doi:10.1086/657960	Carex	Carex pedunculata	wind		Cyperaceae							Friedman, J., & Barrett, S. C. H. (2009). The consequences of monoecy and protogyny for mating in wind-pollinated Carex. New Phytologist, 181(2), 489-497. doi:10.1111/j.1469-8137.2008.02667.x	Carex	Carex pedunculata	wind
	Cyperaceae							Friedman, J., & Barrett, S. C. H. (2009). The consequences of monoecy and protogyny for mating in wind-pollinated Carex. New Phytologist, 181(2), 489-497. doi:10.1111/j.1469-8137.2008.02668.x	Carex	Carex pensylvanica	wind		Cyperaceae							Friedman, J., & Barrett, S. C. H. (2011). The Evolution of Ovule Number and Flower Size in Wind-Pollinated Plants. American Naturalist, 177(2), 246-257. doi:10.1086/657960	Carex	Carex pedunculata	wind
	Cyperaceae							Friedman, J., & Barrett, S. C. H. (2011). The Evolution of Ovule Number and Flower Size in Wind-Pollinated Plants. American Naturalist, 177(2), 246-257. doi:10.1086/657961	Carex	Carex pensylvanica	wind		Cyperaceae							Friedman, J., & Barrett, S. C. H. (2009). The consequences of monoecy and protogyny for mating in wind-pollinated Carex. New Phytologist, 181(2), 489-497. doi:10.1111/j.1469-8137.2008.02668.x	Carex	Carex pensylvanica	wind
	Cyperaceae							Kevan, P. G., & Godglick, B. (2017). High incidence and correlates of dioecy in the flora of the Canadian Arctic Archipelago. Arctic Science, 3(4), 745-755. doi:10.1139/as-2016-0065	Carex	Carex petricosa Dewey	wind		Cyperaceae							Friedman, J., & Barrett, S. C. H. (2011). The Evolution of Ovule Number and Flower Size in Wind-Pollinated Plants. American Naturalist, 177(2), 246-257. doi:10.1086/657961	Carex	Carex pensylvanica	wind
	Cyperaceae							Friedman, J., & Barrett, S. C. H. (2009). The consequences of monoecy and protogyny for mating in wind-pollinated Carex. New Phytologist, 181(2), 489-497. doi:10.1111/j.1469-8137.2008.02669.x	Carex	Carex plantaginea	wind		Cyperaceae							Kevan, P. G., & Godglick, B. (2017). High incidence and correlates of dioecy in the flora of the Canadian Arctic Archipelago. Arctic Science, 3(4), 745-755. doi:10.1139/as-2016-0065	Carex	Carex petricosa Dewey	wind
	Cyperaceae							Friedman, J., & Barrett, S. C. H. (2011). The Evolution of Ovule Number and Flower Size in Wind-Pollinated Plants. American Naturalist, 177(2), 246-257. doi:10.1086/657962	Carex	Carex plantaginea	wind		Cyperaceae							Friedman, J., & Barrett, S. C. H. (2009). The consequences of monoecy and protogyny for mating in wind-pollinated Carex. New Phytologist, 181(2), 489-497. doi:10.1111/j.1469-8137.2008.02669.x	Carex	Carex plantaginea	wind
	Cyperaceae							Kevan, P. G., & Godglick, B. (2017). High incidence and correlates of dioecy in the flora of the Canadian Arctic Archipelago. Arctic Science, 3(4), 745-755. doi:10.1139/as-2016-0066	Carex	Carex rariflora [Wahlenb.] Sm.	wind		Cyperaceae							Friedman, J., & Barrett, S. C. H. (2011). The Evolution of Ovule Number and Flower Size in Wind-Pollinated Plants. American Naturalist, 177(2), 246-257. doi:10.1086/657962	Carex	Carex plantaginea	wind
	Cyperaceae							Kevan, P. G., & Godglick, B. (2017). High incidence and correlates of dioecy in the flora of the Canadian Arctic Archipelago. Arctic Science, 3(4), 745-755. doi:10.1139/as-2016-0067	Carex	Carex rufina Drejer	wind		Cyperaceae							Kevan, P. G., & Godglick, B. (2017). High incidence and correlates of dioecy in the flora of the Canadian Arctic Archipelago. Arctic Science, 3(4), 745-755. doi:10.1139/as-2016-0066	Carex	Carex rariflora [Wahlenb.] Sm.	wind
	Cyperaceae							Kevan, P. G., & Godglick, B. (2017). High incidence and correlates of dioecy in the flora of the Canadian Arctic Archipelago. Arctic Science, 3(4), 745-755. doi:10.1139/as-2016-0068	Carex	Carex rupestris All.	wind		Cyperaceae							Kevan, P. G., & Godglick, B. (2017). High incidence and correlates of dioecy in the flora of the Canadian Arctic Archipelago. Arctic Science, 3(4), 745-755. doi:10.1139/as-2016-0067	Carex	Carex rufina Drejer	wind
	Cyperaceae							Kevan, P. G., & Godglick, B. (2017). High incidence and correlates of dioecy in the flora of the Canadian Arctic Archipelago. Arctic Science, 3(4), 745-755. doi:10.1139/as-2016-0069	Carex	Carex saxatilis L.	wind		Cyperaceae							Kevan, P. G., & Godglick, B. (2017). High incidence and correlates of dioecy in the flora of the Canadian Arctic Archipelago. Arctic Science, 3(4), 745-755. doi:10.1139/as-2016-0068	Carex	Carex rupestris All.	wind
	Cyperaceae							Friedman, J., & Barrett, S. C. H. (2009). The consequences of monoecy and protogyny for mating in wind-pollinated Carex. New Phytologist, 181(2), 489-497. doi:10.1111/j.1469-8137.2008.02670.x	Carex	Carex scabrata	wind		Cyperaceae							Kevan, P. G., & Godglick, B. (2017). High incidence and correlates of dioecy in the flora of the Canadian Arctic Archipelago. Arctic Science, 3(4), 745-755. doi:10.1139/as-2016-0069	Carex	Carex saxatilis L.	wind
	Cyperaceae							Friedman, J., & Barrett, S. C. H. (2011). The Evolution of Ovule Number and Flower Size in Wind-Pollinated Plants. American Naturalist, 177(2), 246-257. doi:10.1086/657963	Carex	Carex scabrata	wind		Cyperaceae							Friedman, J., & Barrett, S. C. H. (2009). The consequences of monoecy and protogyny for mating in wind-pollinated Carex. New Phytologist, 181(2), 489-497. doi:10.1111/j.1469-8137.2008.02670.x	Carex	Carex scabrata	wind
	Cyperaceae							Kevan, P. G., & Godglick, B. (2017). High incidence and correlates of dioecy in the flora of the Canadian Arctic Archipelago. Arctic Science, 3(4), 745-755. doi:10.1139/as-2016-0070	Carex	Carex scirpoidea Michx.	wind		Cyperaceae							Friedman, J., & Barrett, S. C. H. (2011). The Evolution of Ovule Number and Flower Size in Wind-Pollinated Plants. American Naturalist, 177(2), 246-257. doi:10.1086/657963	Carex	Carex scabrata	wind
	Cyperaceae							Kevan, P. G., & Godglick, B. (2017). High incidence and correlates of dioecy in the flora of the Canadian Arctic Archipelago. Arctic Science, 3(4), 745-755. doi:10.1139/as-2016-0071	Carex	Carex subspathacea Wormskjold, in Hornem.	wind		Cyperaceae							Kevan, P. G., & Godglick, B. (2017). High incidence and correlates of dioecy in the flora of the Canadian Arctic Archipelago. Arctic Science, 3(4), 745-755. doi:10.1139/as-2016-0070	Carex	Carex scirpoidea Michx.	wind
	Cyperaceae							Kevan, P. G., & Godglick, B. (2017). High incidence and correlates of dioecy in the flora of the Canadian Arctic Archipelago. Arctic Science, 3(4), 745-755. doi:10.1139/as-2016-0072	Carex	Carex supina Willd. ex Wahlenb. subsp. spaniocarpa [Steud.] Hultén	wind		Cyperaceae							Kevan, P. G., & Godglick, B. (2017). High incidence and correlates of dioecy in the flora of the Canadian Arctic Archipelago. Arctic Science, 3(4), 745-755. doi:10.1139/as-2016-0071	Carex	Carex subspathacea Wormskjold, in Hornem.	wind
	Cyperaceae							Kevan, P. G., & Godglick, B. (2017). High incidence and correlates of dioecy in the flora of the Canadian Arctic Archipelago. Arctic Science, 3(4), 745-755. doi:10.1139/as-2016-0073	Carex	Carex ursina Dewey	wind		Cyperaceae							Kevan, P. G., & Godglick, B. (2017). High incidence and correlates of dioecy in the flora of the Canadian Arctic Archipelago. Arctic Science, 3(4), 745-755. doi:10.1139/as-2016-0072	Carex	Carex supina Willd. ex Wahlenb. subsp. spaniocarpa [Steud.] Hultén	wind
	Cyperaceae							Kevan, P. G., & Godglick, B. (2017). High incidence and correlates of dioecy in the flora of the Canadian Arctic Archipelago. Arctic Science, 3(4), 745-755. doi:10.1139/as-2016-0074	Carex	Carex vaginata Tausch	wind		Cyperaceae							Kevan, P. G., & Godglick, B. (2017). High incidence and correlates of dioecy in the flora of the Canadian Arctic Archipelago. Arctic Science, 3(4), 745-755. doi:10.1139/as-2016-0073	Carex	Carex ursina Dewey	wind
	Cyperaceae							Kevan, P. G., & Godglick, B. (2017). High incidence and correlates of dioecy in the flora of the Canadian Arctic Archipelago. Arctic Science, 3(4), 745-755. doi:10.1139/as-2016-0075	Carex	Carex williamsii Britton	wind		Cyperaceae							Kevan, P. G., & Godglick, B. (2017). High incidence and correlates of dioecy in the flora of the Canadian Arctic Archipelago. Arctic Science, 3(4), 745-755. doi:10.1139/as-2016-0074	Carex	Carex vaginata Tausch	wind
	Cyperaceae							Renner, S. S. (2014). The relative and absolute frequencies of angiosperm sexual systems: dioecy, monoecy, gynodioecy, and an updated online database. American Journal of botany, 101(10), 1588-1610.	Carex		wind		Cyperaceae							Kevan, P. G., & Godglick, B. (2017). High incidence and correlates of dioecy in the flora of the Canadian Arctic Archipelago. Arctic Science, 3(4), 745-755. doi:10.1139/as-2016-0075	Carex	Carex williamsii Britton	wind
	Cyperaceae							Delph, L. F., Lu, Y., & Jayne, L. D. (1993). PATTERNS OF RESOURCE-ALLOCATION IN A DIOECIOUS CAREX (CYPERACEAE). American Journal of Botany, 80(6), 607-615. doi:10.2307/2445429	CAREX ALL GB 2319A/0D	CAREX (CYPERACEAE) C. picta	wind		Cyperaceae							Delph, L. F., Lu, Y., & Jayne, L. D. (1993). PATTERNS OF RESOURCE-ALLOCATION IN A DIOECIOUS CAREX (CYPERACEAE). American Journal of Botany, 80(6), 607-615. doi:10.2307/2445429	CAREX WFO 2245A/0D	CAREX (CYPERACEAE) C. picta	wind
	Cyperaceae							Snyder, J. M., & Richards, J. H. (2005). Floral phenology and compatibility of sawgrass, Cladium jamaicense (Cyperaceae). American Journal of Botany, 92(4), 736-743. doi:10.3732/ajb.92.4.736	Cladium 1A/2D	Cladium jamaicense (Cyperaceae)	wind	wind polliantion is mentioned in the M&M section	Cyperaceae							Snyder, J. M., & Richards, J. H. (2005). Floral phenology and compatibility of sawgrass, Cladium jamaicense (Cyperaceae). American Journal of Botany, 92(4), 736-743. doi:10.3732/ajb.92.4.736	Cladium 1A/0D	Cladium jamaicense (Cyperaceae)	wind	wind polliantion is mentioned in the M&M section
	Cyperaceae							Abrahamczyk, S., Struck, J. H., & Weigend, M. (2023). The best of two worlds: ecology and evolution of ambophilous plants. Biological Reviews, 98(2), 391-457.	Cyperus	Cyperus obtusiflorus	dual		Cyperaceae							Abrahamczyk, S., Struck, J. H., & Weigend, M. (2023). The best of two worlds: ecology and evolution of ambophilous plants. Biological Reviews, 98(2), 391-458.	Cyperus	Cyperus sphaerocephalus	dual
	Cyperaceae							Abrahamczyk, S., Struck, J. H., & Weigend, M. (2023). The best of two worlds: ecology and evolution of ambophilous plants. Biological Reviews, 98(2), 391-458.	Cyperus	Cyperus sphaerocephalus	dual		Cyperaceae							Abrahamczyk, S., Struck, J. H., & Weigend, M. (2023). The best of two worlds: ecology and evolution of ambophilous plants. Biological Reviews, 98(2), 391-457.	Cyperus 2D	Cyperus obtusiflorus	dual
	Cyperaceae							Renner, S. S. (2014). The relative and absolute frequencies of angiosperm sexual systems: dioecy, monoecy, gynodioecy, and an updated online database. American Journal of botany, 101(10), 1588-1610.	Didymiandrum [GB no, =Lagenocarpus]		wind		Cyperaceae							Renner, S. S. (2014). The relative and absolute frequencies of angiosperm sexual systems: dioecy, monoecy, gynodioecy, and an updated online database. American Journal of botany, 101(10), 1588-1614.	Didymiandrum (=Everardia or Lagenocarpus)	Didymiandrum	wind
	Cyperaceae							Kevan, P. G., & Godglick, B. (2017). High incidence and correlates of dioecy in the flora of the Canadian Arctic Archipelago. Arctic Science, 3(4), 745-755. doi:10.1139/as-2016-0076	Eleocharis	Eleocharis acicularis [L.] Roemer and J.A. Schultes	N/A (Sterile)		Cyperaceae							Kevan, P. G., & Godglick, B. (2017). High incidence and correlates of dioecy in the flora of the Canadian Arctic Archipelago. Arctic Science, 3(4), 745-755. doi:10.1139/as-2016-0076	Eleocharis	Eleocharis acicularis [L.] Roemer and J.A. Schultes	N/A (Sterile)
	Cyperaceae							Kevan, P. G., & Godglick, B. (2017). High incidence and correlates of dioecy in the flora of the Canadian Arctic Archipelago. Arctic Science, 3(4), 745-755. doi:10.1139/as-2016-0078	Eriophorum	Eriophorum brachyantherum Trautv. and C.A. Meyer	Probably wind		Cyperaceae							Kevan, P. G., & Godglick, B. (2017). High incidence and correlates of dioecy in the flora of the Canadian Arctic Archipelago. Arctic Science, 3(4), 745-755. doi:10.1139/as-2016-0078	Eriophorum	Eriophorum brachyantherum Trautv. and C.A. Meyer	Probably wind
	Cyperaceae							Kevan, P. G., & Godglick, B. (2017). High incidence and correlates of dioecy in the flora of the Canadian Arctic Archipelago. Arctic Science, 3(4), 745-755. doi:10.1139/as-2016-0079	Eriophorum	Eriophorum callitrix Cham. ex C.A. Meyer	Probably wind		Cyperaceae							Kevan, P. G., & Godglick, B. (2017). High incidence and correlates of dioecy in the flora of the Canadian Arctic Archipelago. Arctic Science, 3(4), 745-755. doi:10.1139/as-2016-0079	Eriophorum	Eriophorum callitrix Cham. ex C.A. Meyer	Probably wind
	Cyperaceae							Kevan, P. G., & Godglick, B. (2017). High incidence and correlates of dioecy in the flora of the Canadian Arctic Archipelago. Arctic Science, 3(4), 745-755. doi:10.1139/as-2016-0081	Eriophorum	Eriophorum russeolum Fr. ex Hartm. subsp. leiocarpum Novoselova	Probably wind		Cyperaceae							Kevan, P. G., & Godglick, B. (2017). High incidence and correlates of dioecy in the flora of the Canadian Arctic Archipelago. Arctic Science, 3(4), 745-755. doi:10.1139/as-2016-0081	Eriophorum	Eriophorum russeolum Fr. ex Hartm. subsp. leiocarpum Novoselova	Probably wind
	Cyperaceae							Kevan, P. G., & Godglick, B. (2017). High incidence and correlates of dioecy in the flora of the Canadian Arctic Archipelago. Arctic Science, 3(4), 745-755. doi:10.1139/as-2016-0082	Eriophorum	Eriophorum scheuchzeri Hoppe	Probably wind		Cyperaceae							Kevan, P. G., & Godglick, B. (2017). High incidence and correlates of dioecy in the flora of the Canadian Arctic Archipelago. Arctic Science, 3(4), 745-755. doi:10.1139/as-2016-0082	Eriophorum	Eriophorum scheuchzeri Hoppe	Probably wind
	Cyperaceae							Kevan, P. G., & Godglick, B. (2017). High incidence and correlates of dioecy in the flora of the Canadian Arctic Archipelago. Arctic Science, 3(4), 745-755. doi:10.1139/as-2016-0083	Eriophorum	Eriophorum vaginatum L.	Probably wind		Cyperaceae							Kevan, P. G., & Godglick, B. (2017). High incidence and correlates of dioecy in the flora of the Canadian Arctic Archipelago. Arctic Science, 3(4), 745-755. doi:10.1139/as-2016-0083	Eriophorum	Eriophorum vaginatum L.	Probably wind
	Cyperaceae							Kevan, P. G., & Godglick, B. (2017). High incidence and correlates of dioecy in the flora of the Canadian Arctic Archipelago. Arctic Science, 3(4), 745-755. doi:10.1139/as-2016-0080	Eriophorum	Eriophorum ×medium Andersson subsp. album Cayouette	Probably wind		Cyperaceae							Kevan, P. G., & Godglick, B. (2017). High incidence and correlates of dioecy in the flora of the Canadian Arctic Archipelago. Arctic Science, 3(4), 745-755. doi:10.1139/as-2016-0080	Eriophorum	Eriophorum ×medium Andersson subsp. album Cayouette	Probably wind
	Cyperaceae							Kevan, P. G., & Godglick, B. (2017). High incidence and correlates of dioecy in the flora of the Canadian Arctic Archipelago. Arctic Science, 3(4), 745-755. doi:10.1139/as-2016-0077	Eriophorum 7A/0D	Eriophorum angustifolium Honck. s.l.	wind		Cyperaceae							Kevan, P. G., & Godglick, B. (2017). High incidence and correlates of dioecy in the flora of the Canadian Arctic Archipelago. Arctic Science, 3(4), 745-755. doi:10.1139/as-2016-0077	Eriophorum 7A/0D	Eriophorum angustifolium Honck. s.l.	wind
	Cyperaceae							Kevan, P. G., & Godglick, B. (2017). High incidence and correlates of dioecy in the flora of the Canadian Arctic Archipelago. Arctic Science, 3(4), 745-755. doi:10.1139/as-2016-0085	Kobresia	Kobresia sibirica [Turcz. ex Ledeb.] Boeck.	wind		Cyperaceae							Kevan, P. G., & Godglick, B. (2017). High incidence and correlates of dioecy in the flora of the Canadian Arctic Archipelago. Arctic Science, 3(4), 745-755. doi:10.1139/as-2016-0084	Kobresia	Kobresia myosuroides [Vill.] Fiori	Probably wind
	Cyperaceae							Kevan, P. G., & Godglick, B. (2017). High incidence and correlates of dioecy in the flora of the Canadian Arctic Archipelago. Arctic Science, 3(4), 745-755. doi:10.1139/as-2016-0086	Kobresia	Kobresia simpliciuscula [Wahlenb.] Mack. subsp. subholarctica T.V. Egorova	wind		Cyperaceae							Kevan, P. G., & Godglick, B. (2017). High incidence and correlates of dioecy in the flora of the Canadian Arctic Archipelago. Arctic Science, 3(4), 745-755. doi:10.1139/as-2016-0085	Kobresia	Kobresia sibirica [Turcz. ex Ledeb.] Boeck.	wind
	Cyperaceae							Renner, S. S. (2014). The relative and absolute frequencies of angiosperm sexual systems: dioecy, monoecy, gynodioecy, and an updated online database. American Journal of botany, 101(10), 1588-1610.	Kobresia [Gbno, =Carex]		wind		Cyperaceae							Kevan, P. G., & Godglick, B. (2017). High incidence and correlates of dioecy in the flora of the Canadian Arctic Archipelago. Arctic Science, 3(4), 745-755. doi:10.1139/as-2016-0086	Kobresia	Kobresia simpliciuscula [Wahlenb.] Mack. subsp. subholarctica T.V. Egorova	wind
	Cyperaceae							Kevan, P. G., & Godglick, B. (2017). High incidence and correlates of dioecy in the flora of the Canadian Arctic Archipelago. Arctic Science, 3(4), 745-755. doi:10.1139/as-2016-0084	Kobresia 3A/0D	Kobresia myosuroides [Vill.] Fiori	Probably wind		Cyperaceae							Renner, S. S. (2014). The relative and absolute frequencies of angiosperm sexual systems: dioecy, monoecy, gynodioecy, and an updated online database. American Journal of botany, 101(10), 1588-1614.	Kobresia 26A/0D	Kobresia	wind
	Cyperaceae							Abrahamczyk, S., Struck, J. H., & Weigend, M. (2023). The best of two worlds: ecology and evolution of ambophilous plants. Biological Reviews, 98(2), 391-508.	Pycreus	Pycreus oakfortensis	dual		Cyperaceae							Abrahamczyk, S., Struck, J. H., & Weigend, M. (2023). The best of two worlds: ecology and evolution of ambophilous plants. Biological Reviews, 98(2), 391-508.	Pycreus 1D	Pycreus oakfortensis	dual
	Cyperaceae							Villa-Machio, I., Zamora, J. C., Sandoval-Sierra, J. V., Blanco-Pastor, J. L., Fernandez-Mazuecos, M., & Jimenez-Mejias, P. Insect pollination in temperate sedges? A case study in Rhynchospora alba (Cyperaceae). Plant Biosystems, 7. doi:10.1080/11263504.2020.1845846	Rhynchospora	Rhynchospora alba	dual	ento higher than ambo	Cyperaceae							Villa-Machio, I., Zamora, J. C., Sandoval-Sierra, J. V., Blanco-Pastor, J. L., Fernandez-Mazuecos, M., & Jimenez-Mejias, P. Insect pollination in temperate sedges? A case study in Rhynchospora alba (Cyperaceae). Plant Biosystems, 7. doi:10.1080/11263504.2020.1845846	Rhynchospora	Rhynchospora alba	dual	ento higher than ambo
	Cyperaceae							Abrahamczyk, S., Struck, J. H., & Weigend, M. (2023). The best of two worlds: ecology and evolution of ambophilous plants. Biological Reviews, 98(2), 391-514.	Rhynchospora	Rhynchospora alba	dual		Cyperaceae							Abrahamczyk, S., Struck, J. H., & Weigend, M. (2023). The best of two worlds: ecology and evolution of ambophilous plants. Biological Reviews, 98(2), 391-514.	Rhynchospora	Rhynchospora alba	dual
	Cyperaceae							Abrahamczyk, S., Struck, J. H., & Weigend, M. (2023). The best of two worlds: ecology and evolution of ambophilous plants. Biological Reviews, 98(2), 391-515.	Rhynchospora	Rhynchospora albiceps	dual		Cyperaceae							Abrahamczyk, S., Struck, J. H., & Weigend, M. (2023). The best of two worlds: ecology and evolution of ambophilous plants. Biological Reviews, 98(2), 391-515.	Rhynchospora	Rhynchospora albiceps	dual
	Cyperaceae							Abrahamczyk, S., Struck, J. H., & Weigend, M. (2023). The best of two worlds: ecology and evolution of ambophilous plants. Biological Reviews, 98(2), 391-516.	Rhynchospora	Rhynchospora cephalotes	dual		Cyperaceae							Abrahamczyk, S., Struck, J. H., & Weigend, M. (2023). The best of two worlds: ecology and evolution of ambophilous plants. Biological Reviews, 98(2), 391-516.	Rhynchospora	Rhynchospora cephalotes	dual
	Cyperaceae							Abrahamczyk, S., Struck, J. H., & Weigend, M. (2023). The best of two worlds: ecology and evolution of ambophilous plants. Biological Reviews, 98(2), 391-521.	Rhynchospora	Rhynchospora cf. setigera	dual		Cyperaceae							Abrahamczyk, S., Struck, J. H., & Weigend, M. (2023). The best of two worlds: ecology and evolution of ambophilous plants. Biological Reviews, 98(2), 391-521.	Rhynchospora	Rhynchospora cf. setigera	dual
	Cyperaceae							Costa, A. C. G., & Machado, I. C. (2012). Flowering dynamics and pollination system of the sedge Rhynchospora ciliata (Vahl) Kukenth (Cyperaceae): does ambophily enhance its reproductive success? Plant Biology, 14(6), 881-887. doi:10.1111/j.1438-8677.2012.00574.x	Rhynchospora	Rhynchospora ciliata	dual	Cyperaceae are characteristically anemophilous, but there are some reports of species re-adapted to entomophily, such as Rhynchospora ciliata.	Cyperaceae							Costa, A. C. G., & Machado, I. C. (2012). Flowering dynamics and pollination system of the sedge Rhynchospora ciliata (Vahl) Kukenth (Cyperaceae): does ambophily enhance its reproductive success? Plant Biology, 14(6), 881-887. doi:10.1111/j.1438-8677.2012.00574.x	Rhynchospora	Rhynchospora ciliata	dual	Cyperaceae are characteristically anemophilous, but there are some reports of species re-adapted to entomophily, such as Rhynchospora ciliata.
	Cyperaceae							Abrahamczyk, S., Struck, J. H., & Weigend, M. (2023). The best of two worlds: ecology and evolution of ambophilous plants. Biological Reviews, 98(2), 391-517.	Rhynchospora	Rhynchospora ciliata	dual		Cyperaceae							Abrahamczyk, S., Struck, J. H., & Weigend, M. (2023). The best of two worlds: ecology and evolution of ambophilous plants. Biological Reviews, 98(2), 391-517.	Rhynchospora	Rhynchospora ciliata	dual
	Cyperaceae							Costa, A. C. G., Thomas, W. W., & Machado, I. C. (2017). Comparative floral biology of Rhynchospora ciliata (Vahl) Kukenth and R. pubera (Vahl) Boeckeler (Cyperaceae): the role of white involucral bracts in attracting pollinating insects. Plant Species Biology, 32(4), 403-411. doi:10.1111/1442-1984.12173	Rhynchospora	Rhynchospora ciliata (Vahl) Kukenth and R. pubera (Vahl) Boeckeler (Cyperaceae)	dual		Cyperaceae							Costa, A. C. G., Thomas, W. W., & Machado, I. C. (2017). Comparative floral biology of Rhynchospora ciliata (Vahl) Kukenth and R. pubera (Vahl) Boeckeler (Cyperaceae): the role of white involucral bracts in attracting pollinating insects. Plant Species Biology, 32(4), 403-411. doi:10.1111/1442-1984.12173	Rhynchospora	Rhynchospora ciliata (Vahl) Kukenth and R. pubera (Vahl) Boeckeler (Cyperaceae)	dual
	Cyperaceae							Abrahamczyk, S., Struck, J. H., & Weigend, M. (2023). The best of two worlds: ecology and evolution of ambophilous plants. Biological Reviews, 98(2), 391-518.	Rhynchospora	Rhynchospora elatior	dual		Cyperaceae							Abrahamczyk, S., Struck, J. H., & Weigend, M. (2023). The best of two worlds: ecology and evolution of ambophilous plants. Biological Reviews, 98(2), 391-518.	Rhynchospora	Rhynchospora elatior	dual
	Cyperaceae							Abrahamczyk, S., Struck, J. H., & Weigend, M. (2023). The best of two worlds: ecology and evolution of ambophilous plants. Biological Reviews, 98(2), 391-519.	Rhynchospora	Rhynchospora globbosa	dual		Cyperaceae							Abrahamczyk, S., Struck, J. H., & Weigend, M. (2023). The best of two worlds: ecology and evolution of ambophilous plants. Biological Reviews, 98(2), 391-519.	Rhynchospora	Rhynchospora globbosa	dual
	Cyperaceae							Abrahamczyk, S., Struck, J. H., & Weigend, M. (2023). The best of two worlds: ecology and evolution of ambophilous plants. Biological Reviews, 98(2), 391-520.	Rhynchospora	Rhynchospora pubera	dual		Cyperaceae							Abrahamczyk, S., Struck, J. H., & Weigend, M. (2023). The best of two worlds: ecology and evolution of ambophilous plants. Biological Reviews, 98(2), 391-520.	Rhynchospora	Rhynchospora pubera	dual
	Cyperaceae							da Costa, A. C. G., de Albuquerque, I. S., Thomas, W. W., & Machado, I. (2018). Influence of environmental variation on the pollination of the ambophilous sedge Rhynchospora ciliata (Cyperaceae). Plant Ecology, 219(3), 241-250. doi:10.1007/s11258-018-0792-8	Rhynchospora 0A/8D	Rhynchospora ciliata	dual		Cyperaceae							da Costa, A. C. G., de Albuquerque, I. S., Thomas, W. W., & Machado, I. (2018). Influence of environmental variation on the pollination of the ambophilous sedge Rhynchospora ciliata (Cyperaceae). Plant Ecology, 219(3), 241-250. doi:10.1007/s11258-018-0792-8	Rhynchospora 8D	Rhynchospora ciliata	dual
	Cyperaceae							Ishii, J., & Kadono, Y. (2004). Sexual reproduction under fluctuating water levels in an amphibious plant Schoenoplectus lineolatus (Cyperaceae): a waiting strategy? Limnology, 5(1), 1-6. doi:10.1007/s10201-003-0108-z	Schoenoplectus 1A/0D	Schoenoplectus lineolatus	wind	amphibious species but pollinated by wind	Cyperaceae							Ishii, J., & Kadono, Y. (2004). Sexual reproduction under fluctuating water levels in an amphibious plant Schoenoplectus lineolatus (Cyperaceae): a waiting strategy? Limnology, 5(1), 1-6. doi:10.1007/s10201-003-0108-z	Schoenoplectus 1A/0D	Schoenoplectus lineolatus	wind	amphibious species but pollinated by wind
	Cyperaceae							Friedman, J., & Barrett, S. C. H. (2011). The Evolution of Ovule Number and Flower Size in Wind-Pollinated Plants. American Naturalist, 177(2), 246-257. doi:10.1086/657971	Scirpus	Scirpus microcarpus	wind		Cyperaceae							Friedman, J., & Barrett, S. C. H. (2011). The Evolution of Ovule Number and Flower Size in Wind-Pollinated Plants. American Naturalist, 177(2), 246-257. doi:10.1086/657971	Scirpus	Scirpus microcarpus	wind
	Cyperaceae							Renner, S. S. (2014). The relative and absolute frequencies of angiosperm sexual systems: dioecy, monoecy, gynodioecy, and an updated online database. American Journal of botany, 101(10), 1588-1610.	Scirpus Gball 105A		wind		Cyperaceae							Renner, S. S. (2014). The relative and absolute frequencies of angiosperm sexual systems: dioecy, monoecy, gynodioecy, and an updated online database. American Journal of botany, 101(10), 1588-1614.	Scirpus 51A/0D	Scirpus	wind
	Cyperaceae							Kevan, P. G., & Godglick, B. (2017). High incidence and correlates of dioecy in the flora of the Canadian Arctic Archipelago. Arctic Science, 3(4), 745-755. doi:10.1139/as-2016-0087	Trichophorum 1A/0D	Trichophorum cespitosum [L.] Hartm.	(wind)Probably anemophilous		Cyperaceae							Kevan, P. G., & Godglick, B. (2017). High incidence and correlates of dioecy in the flora of the Canadian Arctic Archipelago. Arctic Science, 3(4), 745-755. doi:10.1139/as-2016-0087	Trichophorum 1A/0D	Trichophorum cespitosum [L.] Hartm.	(wind)Probably anemophilous
Cyrillaceae	Cyrillaceae	2	0	0	12	0	0						Cyrillaceae	2	0	0	11	0	0
Cytinaceae	Cytinaceae	3	0	0	12	0	0						Cytinaceae	2	0	0	13	0	0
Daphniphyllaceae	Daphniphyllaceae	1	0	0	31	0	0						Daphniphyllaceae	1	0	0	29	0	0
Dasypogonaceae	Dasypogonaceae	4	0	0	20	0	0						Dasypogonaceae	4	0	0	20	0	0
Datiscaceae	Datiscaceae	1	1	0	2	2	0	Renner, S. S. (2014). The relative and absolute frequencies of angiosperm sexual systems: dioecy, monoecy, gynodioecy, and an updated online database. American Journal of botany, 101(10), 1588-1610.	Datisca Gball 2A		wind		Datiscaceae	1	1	0	2	2	0	Renner, S. S. (2014). The relative and absolute frequencies of angiosperm sexual systems: dioecy, monoecy, gynodioecy, and an updated online database. American Journal of botany, 101(10), 1588-1614.	Datisca WFO all 2		wind
Degeneriaceae	Degeneriaceae	1	0	0	2	0	0						Degeneriaceae	1	0	0	2	0	0
Diapensiaceae	Diapensiaceae	6	0	0	16	0	0						Diapensiaceae	6	0	0	16	0	0
Dichapetalaceae	Dichapetalaceae	3	0	0	208	0	0						Dichapetalaceae	3	0	0	209	0	0
Didiereaceae	Didiereaceae	6	3	0	21	10	0	Renner, S. S. (2014). The relative and absolute frequencies of angiosperm sexual systems: dioecy, monoecy, gynodioecy, and an updated online database. American Journal of botany, 101(10), 1588-1610.	Alluaudia Gball 6A		wind		Didiereaceae	7	3	0	22	10	0	Renner, S. S. (2014). The relative and absolute frequencies of angiosperm sexual systems: dioecy, monoecy, gynodioecy, and an updated online database. American Journal of botany, 101(10), 1588-1614.	Alluaudia WFO all 6A		wind
	Didiereaceae							Renner, S. S. (2014). The relative and absolute frequencies of angiosperm sexual systems: dioecy, monoecy, gynodioecy, and an updated online database. American Journal of botany, 101(10), 1588-1610.	Alluaudiopsis Gball 2A		wind		Didiereaceae							Renner, S. S. (2014). The relative and absolute frequencies of angiosperm sexual systems: dioecy, monoecy, gynodioecy, and an updated online database. American Journal of botany, 101(10), 1588-1615.	Alluaudiopsis WFO all 2A		wind
	Didiereaceae							Renner, S. S. (2014). The relative and absolute frequencies of angiosperm sexual systems: dioecy, monoecy, gynodioecy, and an updated online database. American Journal of botany, 101(10), 1588-1610.	Didierea Gball 2A		wind		Didiereaceae							Renner, S. S. (2014). The relative and absolute frequencies of angiosperm sexual systems: dioecy, monoecy, gynodioecy, and an updated online database. American Journal of botany, 101(10), 1588-1616.	Didierea WFO all 2A		wind
	Didymelaceae	2	0	0	5	0	0
	Diegodendraceae	1	0	0	1	0	0
Dilleniaceae	Dilleniaceae	12	0	0	564	0	0						Dilleniaceae	11	0	0	513	0	0
Dioncophyllaceae	Dioncophyllaceae	3	0	0	3	0	0						Dioncophyllaceae	3	0	0	3	0	0
Dioscoreaceae	Dioscoreaceae	5	1	0	680	654	0	Renner, S. S. (2014). The relative and absolute frequencies of angiosperm sexual systems: dioecy, monoecy, gynodioecy, and an updated online database. American Journal of botany, 101(10), 1588-1610.	Borderea [GB=Dioscorea]		wind		Dioscoreaceae	6	2	0	670	648	0	Renner, S. S. (2014). The relative and absolute frequencies of angiosperm sexual systems: dioecy, monoecy, gynodioecy, and an updated online database. American Journal of botany, 101(10), 1588-1614.	Borderea (=Dioscorea)		wind
	Dioscoreaceae							Renner, S. S. (2014). The relative and absolute frequencies of angiosperm sexual systems: dioecy, monoecy, gynodioecy, and an updated online database. American Journal of botany, 101(10), 1588-1610.	Dioscorea Gball 654A		wind		Dioscoreaceae							Renner, S. S. (2014). The relative and absolute frequencies of angiosperm sexual systems: dioecy, monoecy, gynodioecy, and an updated online database. American Journal of botany, 101(10), 1588-1614.	Dioscorea WFO all 637A		wind
	Dioscoreaceae							Renner, S. S. (2014). The relative and absolute frequencies of angiosperm sexual systems: dioecy, monoecy, gynodioecy, and an updated online database. American Journal of botany, 101(10), 1588-1610.	Rajania [GB=Dioscorea]		wind		Dioscoreaceae							Renner, S. S. (2014). The relative and absolute frequencies of angiosperm sexual systems: dioecy, monoecy, gynodioecy, and an updated online database. American Journal of botany, 101(10), 1588-1614.	Rajania WFOall 11A		wind
Dipentodontaceae	Dipentodontaceae	2	0	0	22	0	0						Dipentodontaceae	2	0	0	20	0	0
Dipterocarpaceae	Dipterocarpaceae total	20	1	0	529	2	0						Dipterocarpaceae	16	1	0	574	2	0	Raju, A. J. S., Ramana, K. V., & Jonathan, K. H. (2009). Anemophily, anemochory, seed predation and seedling ecology of Shorea tumbuggaia Roxb. (Dipterocarpaceae), an endemic and globally endangered red-listed semi-evergreen tree species. Current Science, 96(6), 827-833. Retrieved from <Go to ISI>://WOS:000265097500025	Shorea	Shorea tumbuggaia	wind
	Dipterocarpaceae							Raju, A. J. S., Ramana, K. V., & Jonathan, K. H. (2009). Anemophily, anemochory, seed predation and seedling ecology of Shorea tumbuggaia Roxb. (Dipterocarpaceae), an endemic and globally endangered red-listed semi-evergreen tree species. Current Science, 96(6), 827-833. Retrieved from <Go to ISI>://WOS:000265097500025	Shorea	Shorea tumbuggaia	wind		Dipterocarpaceae							Atluri, J. B., Ramana, S. P. V., & Reddi, C. S. (2004). Explosive pollen release, wind-pollination and mixed mating in the tropical tree Shorea robusta Gaertn. f. (Dipterocarpaceae). Current Science, 86(10), 1416-1419. Retrieved from <Go to ISI>://WOS:000221815700023	Shorea	Shorea robusta Gaertn. f. (Dipterocarpaceae)	wind
	Dipterocarpaceae							Atluri, J. B., Ramana, S. P. V., & Reddi, C. S. (2004). Explosive pollen release, wind-pollination and mixed mating in the tropical tree Shorea robusta Gaertn. f. (Dipterocarpaceae). Current Science, 86(10), 1416-1419. Retrieved from <Go to ISI>://WOS:000221815700023	Shorea	Shorea robusta Gaertn. f. (Dipterocarpaceae)	wind
Dirachmaceae	Dirachmaceae	1	0	0	2	0	0						Dirachmaceae	1	0	0	2	0	0
Doryanthaceae	Doryanthaceae	1	0	0	2	0	0						Doryanthaceae	1	0	0	2	0	0
Droseraceae	Droseraceae	4	0	0	225	0	0						Droseraceae	3	0	0	189	0	0
Drosophyllaceae	Drosophyllaceae	1	0	0	1	0	0						Drosophyllaceae	1	0	0	1	0	0
Ebenaceae	Ebenaceae	4	0	0	833	0	0						Ebenaceae	3	0	0	759	0	0
Ecdeiocoleaceae	Ecdeiocoleaceae	2	0	0	3	0	0						Ecdeiocoleaceae	2	0	0	3	0	0
	Ehretiaceae	7	0	0	191	0	0
Elaeagnaceae	Elaeagnaceae total	3	1	0	105	1	0						Elaeagnaceae total	3	1	0	110	1	0
	Elaeagnaceae							Das, K., Ganie, S. H., Mangla, Y., Dar, T. U., Chaudhary, M., Thakur, R. K., . . . Goel, S. (2017). ISSR markers for gender identification and genetic diagnosis of Hippophae rhamnoides ssp. turkestanica growing at high altitudes in Ladakh region (Jammu and Kashmir). Protoplasma, 254(2), 1063-1077. doi:10.1007/s00709-016-1013-8	Hippophae	Hippophae rhamnoides L. ssp. turkestanica (Elaeagnaceae)	wind		Elaeagnaceae							Das, K., Ganie, S. H., Mangla, Y., Dar, T. U., Chaudhary, M., Thakur, R. K., . . . Goel, S. (2017). ISSR markers for gender identification and genetic diagnosis of Hippophae rhamnoides ssp. turkestanica growing at high altitudes in Ladakh region (Jammu and Kashmir). Protoplasma, 254(2), 1063-1077. doi:10.1007/s00709-016-1013-8	Hippophae	Hippophae rhamnoides L. ssp. turkestanica (Elaeagnaceae)	wind
	Elaeagnaceae							Mangla, Y., & Tandon, R. (2014). Pollination ecology of Himalayan sea buckthorn, Hippophae rhamnoides L. (Elaeagnaceae). Current Science, 106(12), 1731-1735. Retrieved from <Go to ISI>://WOS:000338479900023	Hippophae	Hippophae rhamnoides L. (Elaeagnaceae) H. rhamnoides is dioecious and exclusively wind-pollinated.	wind		Elaeagnaceae							Mangla, Y., & Tandon, R. (2014). Pollination ecology of Himalayan sea buckthorn, Hippophae rhamnoides L. (Elaeagnaceae). Current Science, 106(12), 1731-1735. Retrieved from <Go to ISI>://WOS:000338479900023	Hippophae	Hippophae rhamnoides L. (Elaeagnaceae) H. rhamnoides is dioecious and exclusively wind-pollinated.	wind
Elaeocarpaceae	Elaeocarpaceae	13	0	0	775	0	0						Elaeocarpaceae	12	0	0	793	0	0
Elatinaceae	Elatinaceae	2	0	0	54	0	0						Elatinaceae	2	0	0	64	0	0
Emblingiaceae	Emblingiaceae	1	0	0	1	0	0						Emblingiaceae	1	0	0	1	0	0
Ericaceae	Ericaceae total	134	0	3	4550	1	4						Ericaceae total	128	0	3	5859	1	4
	Ericaceae							Anderson, G. J., Bernardello, G., Lopez, P., Stuessy, T. F., & Crawford, D. J. (2000). Dioecy and wind pollination in Pernettya rigida (Ericaceae) of the Juan Fernandez Islands. Botanical Journal of the Linnean Society, 132(2), 121-141. doi:10.1111/j.1095-8339.2000.tb01209.x	Pernettya 1A:1D	Pernettya rigida	wind		Ericaceae							Anderson, G. J., Bernardello, G., Lopez, P., Stuessy, T. F., & Crawford, D. J. (2000). Dioecy and wind pollination in Pernettya rigida (Ericaceae) of the Juan Fernandez Islands. Botanical Journal of the Linnean Society, 132(2), 121-141. doi:10.1111/j.1095-8339.2000.tb01209.x	Pernettya 1A:1D	Pernettya rigida	wind
	Ericaceae							Anderson, G. J., Bernardello, G., Stuessy, T. F., & Crawford, D. J. (2001). Breeding system and pollination of selected plants endemic to Juan Fernandez Islands. American Journal of Botany, 88(2), 220-233. doi:10.2307/2657018	Pernettya	Pernettya rigida	wind		Ericaceae							Anderson, G. J., Bernardello, G., Stuessy, T. F., & Crawford, D. J. (2001). Breeding system and pollination of selected plants endemic to Juan Fernandez Islands. American Journal of Botany, 88(2), 220-233. doi:10.2307/2657018	Pernettya	Pernettya rigida	wind
	Ericaceae							Cox, P. A. (1991). ABIOTIC POLLINATION - AN EVOLUTIONARY ESCAPE FOR ANIMAL-POLLINATED ANGIOSPERMS. Philosophical Transactions of the Royal Society of London Series B-Biological Sciences, 333(1267), 217-224. doi:10.1098/rstb.1991.0072	Calluna 0A:1D	Calluna vulgaris	dual		Ericaceae							Cox, P. A. (1991). ABIOTIC POLLINATION - AN EVOLUTIONARY ESCAPE FOR ANIMAL-POLLINATED ANGIOSPERMS. Philosophical Transactions of the Royal Society of London Series B-Biological Sciences, 333(1267), 217-224. doi:10.1098/rstb.1991.0072	Calluna 0A:1D	Calluna vulgaris	dual
	Ericaceae							Cox, P. A. (1991). ABIOTIC POLLINATION - AN EVOLUTIONARY ESCAPE FOR ANIMAL-POLLINATED ANGIOSPERMS. Philosophical Transactions of the Royal Society of London Series B-Biological Sciences, 333(1267), 217-224. doi:10.1098/rstb.1991.0073	Erica 0A:2D	Erica carnea	dual		Ericaceae							Cox, P. A. (1991). ABIOTIC POLLINATION - AN EVOLUTIONARY ESCAPE FOR ANIMAL-POLLINATED ANGIOSPERMS. Philosophical Transactions of the Royal Society of London Series B-Biological Sciences, 333(1267), 217-224. doi:10.1098/rstb.1991.0073	Erica 0A:2D	Erica carnea	dual
	Ericaceae							Aronne, G., & Wilcock, C. C. (1994). REPRODUCTIVE CHARACTERISTICS AND BREEDING SYSTEM OF SHRUBS OF THE MEDITERRANEAN REGION. Functional Ecology, 8(1), 69-76. doi:10.2307/2390113	Erica	Erica arborea	ento/wind		Ericaceae							Aronne, G., & Wilcock, C. C. (1994). REPRODUCTIVE CHARACTERISTICS AND BREEDING SYSTEM OF SHRUBS OF THE MEDITERRANEAN REGION. Functional Ecology, 8(1), 69-76. doi:10.2307/2390113	Erica	Erica arborea	ento/wind
	Ericaceae							Renner, S. S. (2014). The relative and absolute frequencies of angiosperm sexual systems: dioecy, monoecy, gynodioecy, and an updated online database. American Journal of botany, 101(10), 1588-1610.	Pernettya		Insects, but the dioecious species is wind-pollinated		Ericaceae							Renner2014	Pernettya		Insects	but the dioecious species is wind-pollinated
	Ericaceae							Abrahamczyk, S., Struck, J. H., & Weigend, M. (2023). The best of two worlds: ecology and evolution of ambophilous plants. Biological Reviews, 98(2), 391-441.	Calluna	Calluna vulgaris	dual		Ericaceae							Abrahamczyk, S., Struck, J. H., & Weigend, M. (2023). The best of two worlds: ecology and evolution of ambophilous plants. Biological Reviews, 98(2), 391-441.	Calluna	Calluna vulgaris	dual
	Ericaceae							Abrahamczyk, S., Struck, J. H., & Weigend, M. (2023). The best of two worlds: ecology and evolution of ambophilous plants. Biological Reviews, 98(2), 391-499.	Pernettya	Pernettya mucronata	dual		Ericaceae							Abrahamczyk, S., Struck, J. H., & Weigend, M. (2023). The best of two worlds: ecology and evolution of ambophilous plants. Biological Reviews, 98(2), 391-499.	Pernettya	Pernettya mucronata	dual
Eriocaulaceae	Eriocaulaceae	7	1	0	1163	440	0	Renner, S. S. (2014). The relative and absolute frequencies of angiosperm sexual systems: dioecy, monoecy, gynodioecy, and an updated online database. American Journal of botany, 101(10), 1588-1610.	Eriocaulon Gball 440A		wind		Eriocaulaceae	7	1	0	1217	470	0	Renner, S. S. (2014). The relative and absolute frequencies of angiosperm sexual systems: dioecy, monoecy, gynodioecy, and an updated online database. American Journal of botany, 101(10), 1588-1614.	Eriocaulon WFOall 470A		wind
Erythroxylaceae	Erythropalaceae	4	0	0	39	0	0
	Erythroxylaceae	4	0	0	286	0	0						Erythroxylaceae	4	0	0	274	0	0
Escalloniaceae	Escalloniaceae	9	0	0	148	0	0						Escalloniaceae	7	0	0	129	0	0
Eucommiaceae	Eucommiaceae	1	1	0	1	1	0	Renner, S. S. (2014). The relative and absolute frequencies of angiosperm sexual systems: dioecy, monoecy, gynodioecy, and an updated online database. American Journal of botany, 101(10), 1588-1610.	Eucommia Gball 1A		wind		Eucommiaceae	1	1	0	1	1	0
													Eucommiaceae							Renner, S. S. (2014). The relative and absolute frequencies of angiosperm sexual systems: dioecy, monoecy, gynodioecy, and an updated online database. American Journal of botany, 101(10), 1588-1614.	Eucommia		wind
Euphorbiaceae	Euphorbiaceae total	253	10	2	6561	1016	3						Euphorbiaceae total	231	8	3	6543	1022	3
	Euphorbiaceae							Hansman, D. J. (2001). Floral biology of dry rainforest in north Queensland and a comparison with adjacent savanna woodland. Australian Journal of Botany, 49(2), 137-153. doi:10.1071/bt00017	Acalphya	Acalphya eremorum	wind		Euphorbiaceae							Hansman, D. J. (2001). Floral biology of dry rainforest in north Queensland and a comparison with adjacent savanna woodland. Australian Journal of Botany, 49(2), 137-153. doi:10.1071/bt00017	Acalphya	Acalphya eremorum	wind
	Euphorbiaceae							Bickel, A. M., & Freeman, D. C. (1993). EFFECTS OF POLLEN VECTOR AND PLANT GEOMETRY ON FLORAL SEX-RATIO IN MONOECIOUS PLANTS. American Midland Naturalist, 130(2), 239-247. doi:10.2307/2426130	Acalphya	Acalypha rhomboidea	wind		Euphorbiaceae							Bickel, A. M., & Freeman, D. C. (1993). EFFECTS OF POLLEN VECTOR AND PLANT GEOMETRY ON FLORAL SEX-RATIO IN MONOECIOUS PLANTS. American Midland Naturalist, 130(2), 239-247. doi:10.2307/2426130	Acalphya	Acalypha rhomboidea	wind
	Euphorbiaceae							Chazdon, R. L., Careaga, S., Webb, C., & Vargas, O. (2003). Community and phylogenetic structure of reproductive traits of woody species in wet tropical forests. Ecological Monographs, 73(3), 331-348. doi:10.1890/02-4043	Acalphya 3A/0D	Acalphya diversifolia	wind		Euphorbiaceae							Chazdon, R. L., Careaga, S., Webb, C., & Vargas, O. (2003). Community and phylogenetic structure of reproductive traits of woody species in wet tropical forests. Ecological Monographs, 73(3), 331-348. doi:10.1890/02-4043	Acalphya	Acalphya diversifolia	wind
	Euphorbiaceae							Renner, S. S. (2014). The relative and absolute frequencies of angiosperm sexual systems: dioecy, monoecy, gynodioecy, and an updated online database. American Journal of botany, 101(10), 1588-1610.	Acalypha +GB 441A		wind		Euphorbiaceae							Renner, S. S. (2014). The relative and absolute frequencies of angiosperm sexual systems: dioecy, monoecy, gynodioecy, and an updated online database. American Journal of botany, 101(10), 1588-1614.	Acalypha WFOall 439A	Acalypha	wind
	Euphorbiaceae							Renner, S. S. (2014). The relative and absolute frequencies of angiosperm sexual systems: dioecy, monoecy, gynodioecy, and an updated online database. American Journal of botany, 101(10), 1588-1610.	Adenocline +GB 4A		wind		Euphorbiaceae							Renner, S. S. (2014). The relative and absolute frequencies of angiosperm sexual systems: dioecy, monoecy, gynodioecy, and an updated online database. American Journal of botany, 101(10), 1588-1614.	Adenocline WFOall 3A	Adenocline	wind
	Euphorbiaceae							Renner, S. S. (2014). The relative and absolute frequencies of angiosperm sexual systems: dioecy, monoecy, gynodioecy, and an updated online database. American Journal of botany, 101(10), 1588-1610.	Alchornea +GB 50A		wind		Euphorbiaceae							Renner, S. S. (2014). The relative and absolute frequencies of angiosperm sexual systems: dioecy, monoecy, gynodioecy, and an updated online database. American Journal of botany, 101(10), 1588-1614.	Alchornea WFOall 54A	Alchornea	wind
	Euphorbiaceae							Bullock, S. H. (1994). WIND POLLINATION OF NEOTROPICAL DIOECIOUS TREES. Biotropica, 26(2), 172-179. doi:10.2307/2388811	Bernardia	Bernardia mexicana	wind		Euphorbiaceae							Bullock, S. H. (1994). WIND POLLINATION OF NEOTROPICAL DIOECIOUS TREES. Biotropica, 26(2), 172-179. doi:10.2307/2388811	Bernardia	Bernardia mexicana	wind
	Euphorbiaceae							Bullock, S. H. (1994). WIND POLLINATION OF NEOTROPICAL DIOECIOUS TREES. Biotropica, 26(2), 172-179. doi:10.2307/2388810	Bernardia	Bernardia spongiosa	wind		Euphorbiaceae							Bullock, S. H. (1994). WIND POLLINATION OF NEOTROPICAL DIOECIOUS TREES. Biotropica, 26(2), 172-179. doi:10.2307/2388810	Bernardia	Bernardia spongiosa	wind
	Euphorbiaceae							Bullock, S. H. (1994). WIND POLLINATION OF NEOTROPICAL DIOECIOUS TREES. Biotropica, 26(2), 172-179. doi:10.2307/2388811	Bernardia	Bernardia mexicana	wind		Euphorbiaceae							Bullock, S. H. (1994). WIND POLLINATION OF NEOTROPICAL DIOECIOUS TREES. Biotropica, 26(2), 172-179. doi:10.2307/2388811	Bernardia	Bernardia mexicana	wind
	Euphorbiaceae							Renner, S. S. (2014). The relative and absolute frequencies of angiosperm sexual systems: dioecy, monoecy, gynodioecy, and an updated online database. American Journal of botany, 101(10), 1588-1610.	Bernardia +GB76A		wind		Euphorbiaceae							Renner, S. S. (2014). The relative and absolute frequencies of angiosperm sexual systems: dioecy, monoecy, gynodioecy, and an updated online database. American Journal of botany, 101(10), 1588-1614.	Bernardia WFOall 76A	Bernardia	wind
	Euphorbiaceae							Bullock, S. H. (1994). WIND POLLINATION OF NEOTROPICAL DIOECIOUS TREES. Biotropica, 26(2), 172-179. doi:10.2307/2388810	Bernardia -3A	Bernardia spongiosa【Bernadia or Bernardia?】	wind		Euphorbiaceae							Bullock, S. H. (1994). WIND POLLINATION OF NEOTROPICAL DIOECIOUS TREES. Biotropica, 26(2), 172-179. doi:10.2307/2388810	Bernardia	Bernardia spongiosa	wind
	Euphorbiaceae							Bullock, S. H. (1994). WIND POLLINATION OF NEOTROPICAL DIOECIOUS TREES. Biotropica, 26(2), 172-179. doi:10.2307/2388812	Celaenodendron	Celaenodendron mexicanum	wind		Euphorbiaceae							Bullock, S. H. (1994). WIND POLLINATION OF NEOTROPICAL DIOECIOUS TREES. Biotropica, 26(2), 172-179. doi:10.2307/2388812	Celaenodendron	Celaenodendron mexicanum	wind
	Euphorbiaceae							Martijena, N. E., & Bullock, S. H. (1994). MONOSPECIFIC DOMINANCE OF A TROPICAL DECIDUOUS FOREST IN MEXICO. Journal of Biogeography, 21(1), 63-74. doi:10.2307/2845604	Celaenodendron	Celaenodendron mexicanum	wind		Euphorbiaceae							Martijena, N. E., & Bullock, S. H. (1994). MONOSPECIFIC DOMINANCE OF A TROPICAL DECIDUOUS FOREST IN MEXICO. Journal of Biogeography, 21(1), 63-74. doi:10.2307/2845604	Celaenodendron	Celaenodendron mexicanum	wind
	Euphorbiaceae							Bullock, S. H. (1994). WIND POLLINATION OF NEOTROPICAL DIOECIOUS TREES. Biotropica, 26(2), 172-179. doi:10.2307/2388812	Celaenodendron 1A/0D	Celaenodendron mexicanum	wind		Euphorbiaceae							Bullock, S. H. (1994). WIND POLLINATION OF NEOTROPICAL DIOECIOUS TREES. Biotropica, 26(2), 172-179. doi:10.2307/2388812	Celaenodendron 1A: 0D	Celaenodendron mexicanum	wind
	Euphorbiaceae							Bickel, A. M., & Freeman, D. C. (1993). EFFECTS OF POLLEN VECTOR AND PLANT GEOMETRY ON FLORAL SEX-RATIO IN MONOECIOUS PLANTS. American Midland Naturalist, 130(2), 239-247. doi:10.2307/2426129	Croton	Croton bonplandianum	wind		Euphorbiaceae							Bickel, A. M., & Freeman, D. C. (1993). EFFECTS OF POLLEN VECTOR AND PLANT GEOMETRY ON FLORAL SEX-RATIO IN MONOECIOUS PLANTS. American Midland Naturalist, 130(2), 239-247. doi:10.2307/2426129	Croton	Croton bonplandianum	wind
	Euphorbiaceae							Bullock, S. H. (1994). WIND POLLINATION OF NEOTROPICAL DIOECIOUS TREES. Biotropica, 26(2), 172-179. doi:10.2307/2388813	Croton	Croton alamosanus	wind		Euphorbiaceae							Abrahamczyk, S., Struck, J. H., & Weigend, M. (2023). The best of two worlds: ecology and evolution of ambophilous plants. Biological Reviews, 98(2), 391-454.	Croton	Croton suberosus	dual
	Euphorbiaceae							Abrahamczyk, S., Struck, J. H., & Weigend, M. (2023). The best of two worlds: ecology and evolution of ambophilous plants. Biological Reviews, 98(2), 391-454.	Croton	Croton suberosus	dual		Euphorbiaceae							Bullock, S. H. (1994). WIND POLLINATION OF NEOTROPICAL DIOECIOUS TREES. Biotropica, 26(2), 172-179. doi:10.2307/2388813	Croton	Croton alamosanus	wind
	Euphorbiaceae							Bullock, S. H. (1994). WIND POLLINATION OF NEOTROPICAL DIOECIOUS TREES. Biotropica, 26(2), 172-179. doi:10.2307/2388813	Croton 2A/1D	Croton alamosanus	wind		Euphorbiaceae							Bullock, S. H. (1994). WIND POLLINATION OF NEOTROPICAL DIOECIOUS TREES. Biotropica, 26(2), 172-179. doi:10.2307/2388813	Croton 2A: 1D	Croton alamosanus	wind
	Euphorbiaceae							Anderson, G. J., Bernardello, G., Stuessy, T. F., & Crawford, D. J. (2001). Breeding system and pollination of selected plants endemic to Juan Fernandez Islands. American Journal of Botany, 88(2), 220-233. doi:10.2307/2657019	Dysopsis 1A/0D	Dysopsis hirsuta	wind		Euphorbiaceae							Anderson, G. J., Bernardello, G., Stuessy, T. F., & Crawford, D. J. (2001). Breeding system and pollination of selected plants endemic to Juan Fernandez Islands. American Journal of Botany, 88(2), 220-233. doi:10.2307/2657019	Dysopsis 1A: 0D	Dysopsis hirsuta	wind
	Euphorbiaceae							Renner, S. S. (2014). The relative and absolute frequencies of angiosperm sexual systems: dioecy, monoecy, gynodioecy, and an updated online database. American Journal of botany, 101(10), 1588-1610.	Macaranga +GB293A		wind		Euphorbiaceae							Renner, S. S. (2014). The relative and absolute frequencies of angiosperm sexual systems: dioecy, monoecy, gynodioecy, and an updated online database. American Journal of botany, 101(10), 1588-1614.	Macaranga WFOall 309A	Macaranga	wind
	Euophorbiaceae							Hansman, D. J. (2001). Floral biology of dry rainforest in north Queensland and a comparison with adjacent savanna woodland. Australian Journal of Botany, 49(2), 137-153. doi:10.1071/bt00020	Mallotus	Mallotus philippensis	wind		Euophorbiaceae							Hansman, D. J. (2001). Floral biology of dry rainforest in north Queensland and a comparison with adjacent savanna woodland. Australian Journal of Botany, 49(2), 137-153. doi:10.1071/bt00020	Mallotus	Mallotus philippensis	wind
	Euphorbiaceae							Renner, S. S. (2014). The relative and absolute frequencies of angiosperm sexual systems: dioecy, monoecy, gynodioecy, and an updated online database. American Journal of botany, 101(10), 1588-1610.	Mallotus GBall113A-1A		wind		Euphorbiaceae							Renner, S. S. (2014). The relative and absolute frequencies of angiosperm sexual systems: dioecy, monoecy, gynodioecy, and an updated online database. American Journal of botany, 101(10), 1588-1614.	Mallotus WFOall 124A:1D	Mallotus	wind
	Euphorbiaceae							Yamasaki, E., & Sakai, S. (2013). Wind and insect pollination (ambophily) of Mallotus spp. (Euphorbiaceae) in tropical and temperate forests. Australian Journal of Botany, 61(1), 60-66. doi:10.1071/bt12202	Mallotus 1D	Mallotus japonicus Mull. Arg. in a temperate forest of Japan, and Mallotus wrayi King ex Hook.f	dual		Euphorbiaceae							Yamasaki, E., & Sakai, S. (2013). Wind and insect pollination (ambophily) of Mallotus spp. (Euphorbiaceae) in tropical and temperate forests. Australian Journal of Botany, 61(1), 60-66. doi:10.1071/bt12202	Mallotus	Mallotus japonicus Mull. Arg. in a temperate forest of Japan, and Mallotus wrayi King ex Hook.f	dual
	Euphorbiaceae							Abrahamczyk, S., Struck, J. H., & Weigend, M. (2023). The best of two worlds: ecology and evolution of ambophilous plants. Biological Reviews, 98(2), 391-487.	Mallotus	Mallotus japonicus	dual		Euphorbiaceae							Abrahamczyk, S., Struck, J. H., & Weigend, M. (2023). The best of two worlds: ecology and evolution of ambophilous plants. Biological Reviews, 98(2), 391-487.	Mallotus	Mallotus japonicus	dual
	Euphorbiaceae							Abrahamczyk, S., Struck, J. H., & Weigend, M. (2023). The best of two worlds: ecology and evolution of ambophilous plants. Biological Reviews, 98(2), 391-488.	Mallotus	Mallotus wrayi*	dual?		Euphorbiaceae							Abrahamczyk, S., Struck, J. H., & Weigend, M. (2023). The best of two worlds: ecology and evolution of ambophilous plants. Biological Reviews, 98(2), 391-488.	Mallotus	Mallotus wrayi*	dual?
	Euphorbiaceae							Munguia-Rosas, M. A., Ollerton, J., & Parra-Tabla, V. (2011). Phenotypic selection on flowering phenology and size in two dioecious plant species with different pollen vectors. Plant Species Biology, 26(3), 205-212. doi:10.1111/j.1442-1984.2011.00320.x	Mercurialis	Mercurialis perennis (wind-pollinated)	wind		Euphorbiaceae							Munguia-Rosas, M. A., Ollerton, J., & Parra-Tabla, V. (2011). Phenotypic selection on flowering phenology and size in two dioecious plant species with different pollen vectors. Plant Species Biology, 26(3), 205-212. doi:10.1111/j.1442-1984.2011.00320.x	Mercurialis	Mercurialis perennis (wind-pollinated)	wind
	Euphorbiaceae							Vandepitte, K., Roldan-Ruiz, I., & Honnay, O. (2009). Reproductive consequences of mate quantity versus mate diversity in a wind-pollinated plant. Acta Oecologica-International Journal of Ecology, 35(4), 548-553. doi:10.1016/j.actao.2009.04.004	Mercurialis	Mercurialis perennis	wind		Euphorbiaceae							Vandepitte, K., Roldan-Ruiz, I., & Honnay, O. (2009). Reproductive consequences of mate quantity versus mate diversity in a wind-pollinated plant. Acta Oecologica-International Journal of Ecology, 35(4), 548-553. doi:10.1016/j.actao.2009.04.004	Mercurialis	Mercurialis perennis	wind
	Euphorbiaceae							Cossard, G. G., & Pannell, J. R. (2021). Enhanced leaky sex expression in response to pollen limitation in the dioecious plant Mercurialis annua. Journal of Evolutionary Biology, 34(2), 416-422. doi:10.1111/jeb.13720	Mercurialis	Mercurialis annua wind-pollinated dioecious herb	wind		Euphorbiaceae							Cossard, G. G., & Pannell, J. R. (2021). Enhanced leaky sex expression in response to pollen limitation in the dioecious plant Mercurialis annua. Journal of Evolutionary Biology, 34(2), 416-422. doi:10.1111/jeb.13720	Mercurialis	Mercurialis annua wind-pollinated dioecious herb	wind
	Euphorbiaceae							Hesse, E., & Pannell, J. R. (2011). SEXUAL DIMORPHISM IN ANDRODIOECIOUS MERCURIALIS ANNUA, A WIND-POLLINATED HERB. International Journal of Plant Sciences, 172(1), 49-59. doi:10.1086/657279	Mercurialis	MERCURIALIS ANNUA	wind		Euphorbiaceae							Hesse, E., & Pannell, J. R. (2011). SEXUAL DIMORPHISM IN ANDRODIOECIOUS MERCURIALIS ANNUA, A WIND-POLLINATED HERB. International Journal of Plant Sciences, 172(1), 49-59. doi:10.1086/657279	Mercurialis	MERCURIALIS ANNUA	wind
	Euphorbiaceae							Hesse, E., & Pannell, J. R. (2011). Density-dependent pollen limitation and reproductive assurance in a wind-pollinated herb with contrasting sexual systems. Journal of Ecology, 99(6), 1531-1539. doi:10.1111/j.1365-2745.2011.01880.x	Mercurialis	Mercurialis annua	wind		Euphorbiaceae							Hesse, E., & Pannell, J. R. (2011). Density-dependent pollen limitation and reproductive assurance in a wind-pollinated herb with contrasting sexual systems. Journal of Ecology, 99(6), 1531-1539. doi:10.1111/j.1365-2745.2011.01880.x	Mercurialis	Mercurialis annua	wind
	Euphorbiaceae							Korbecka, G., Hamilton, A., & Pannell, J. R. (2011). Mixed mating in androdioecious Mercurialis annua inferred using progeny arrays and diploid-acting microsatellite loci in a hexaploid background. Annals of Botany, 107(6), 1057-1061. doi:10.1093/aob/mcr028	Mercurialis	Mercurialis annua	wind		Euphorbiaceae							Korbecka, G., Hamilton, A., & Pannell, J. R. (2011). Mixed mating in androdioecious Mercurialis annua inferred using progeny arrays and diploid-acting microsatellite loci in a hexaploid background. Annals of Botany, 107(6), 1057-1061. doi:10.1093/aob/mcr028	Mercurialis	Mercurialis annua	wind
	Euphorbiaceae							Sanchez-Vilas, J., Turner, A., & Pannell, J. R. (2011). Sexual dimorphism in intra- and interspecific competitive ability of the dioecious herb Mercurialis annua. Plant Biology, 13(1), 218-222. doi:10.1111/j.1438-8677.2010.00408.x	Mercurialis	Mercurialis annua	wind		Euphorbiaceae							Sanchez-Vilas, J., Turner, A., & Pannell, J. R. (2011). Sexual dimorphism in intra- and interspecific competitive ability of the dioecious herb Mercurialis annua. Plant Biology, 13(1), 218-222. doi:10.1111/j.1438-8677.2010.00408.x	Mercurialis	Mercurialis annua	wind
	Euphorbiaceae							Vilas, J. S., & Pannell, J. R. (2011). Sex-Differential Herbivory in Androdioecious Mercurialis annua. Plos One, 6(7), 4. doi:10.1371/journal.pone.0022083	Mercurialis	Mercurialis annua	wind		Euphorbiaceae							Vilas, J. S., & Pannell, J. R. (2011). Sex-Differential Herbivory in Androdioecious Mercurialis annua. Plos One, 6(7), 4. doi:10.1371/journal.pone.0022083	Mercurialis	Mercurialis annua	wind
	Euphorbiaceae							Pannell, J. R., Eppley, S. M., Dorken, M. E., & Berjano, R. (2014). Regional variation in sex ratios and sex allocation in androdioecious Mercurialis annua. Journal of Evolutionary Biology, 27(7), 1467-1477. doi:10.1111/jeb.12352	Mercurialis	Mercurialis annua	wind		Euphorbiaceae							Pannell, J. R., Eppley, S. M., Dorken, M. E., & Berjano, R. (2014). Regional variation in sex ratios and sex allocation in androdioecious Mercurialis annua. Journal of Evolutionary Biology, 27(7), 1467-1477. doi:10.1111/jeb.12352	Mercurialis	Mercurialis annua	wind
	Euphorbiaceae							Tonnabel, J., David, P., & Pannell, J. R. (2017). Sex-specific strategies of resource allocation in response to competition for light in a dioecious plant. Oecologia, 185(4), 675-686. doi:10.1007/s00442-017-3966-5	Mercurialis	Mercurialis annua	wind		Euphorbiaceae							Tonnabel, J., David, P., & Pannell, J. R. (2017). Sex-specific strategies of resource allocation in response to competition for light in a dioecious plant. Oecologia, 185(4), 675-686. doi:10.1007/s00442-017-3966-5	Mercurialis	Mercurialis annua	wind
	Euphorbiaceae							Tonnabel, J., David, P., Klein, E. K., & Pannell, J. R. (2019). Sex-specific selection on plant architecture through "budget" and "direct" effects in experimental populations of the wind-pollinated herb, Mercurialis annua. Evolution, 73(5), 897-912. doi:10.1111/evo.13714	Mercurialis	Mercurialis annua	wind		Euphorbiaceae							Tonnabel, J., David, P., Klein, E. K., & Pannell, J. R. (2019). Sex-specific selection on plant architecture through "budget" and "direct" effects in experimental populations of the wind-pollinated herb, Mercurialis annua. Evolution, 73(5), 897-912. doi:10.1111/evo.13714	Mercurialis	Mercurialis annua	wind
	Euphorbiaceae							Tonnabel, J., David, P., & Pannell, J. R. (2019). Do metrics of sexual selection conform to Bateman's principles in a wind-pollinated plant? Proceedings of the Royal Society B-Biological Sciences, 286(1905), 10. doi:10.1098/rspb.2019.0532	Mercurialis	Mercurialis annua.	wind		Euphorbiaceae							Tonnabel, J., David, P., & Pannell, J. R. (2019). Do metrics of sexual selection conform to Bateman's principles in a wind-pollinated plant? Proceedings of the Royal Society B-Biological Sciences, 286(1905), 10. doi:10.1098/rspb.2019.0532	Mercurialis	Mercurialis annua.	wind
	Euphorbiaceae							Dowding, P. (1987). WIND POLLINATION MECHANISMS AND AEROBIOLOGY. International Review of Cytology-a Survey of Cell Biology, 107, 421-437. doi:10.1016/s0074-7696(08)61084-98	Mercurialis	Mercurialis all	wind		Euphorbiaceae							Dowding, P. (1987). WIND POLLINATION MECHANISMS AND AEROBIOLOGY. International Review of Cytology-a Survey of Cell Biology, 107, 421-437. doi:10.1016/s0074-7696(08)61084-98	Mercurialis all	Mercurialis all	wind	all
	Euphorbiaceae							Renner, S. S. (2014). The relative and absolute frequencies of angiosperm sexual systems: dioecy, monoecy, gynodioecy, and an updated online database. American Journal of botany, 101(10), 1588-1610.	Mercurialis		Wind, ants	R. communis bears a mixed breeding system favoring selfing by geitonogamy, although the wind promotes mostly outcrossing. We also found that the honey bee (Apis mellifera L.)	Euphorbiaceae							Renner, S. S. (2014). The relative and absolute frequencies of angiosperm sexual systems: dioecy, monoecy, gynodioecy, and an updated online database. American Journal of botany, 101(10), 1588-1614.	Mercurialis	Mercurialis	wind, ants
	Euphorbiaceae							Buggs, R. J. A., & Pannell, J. R. (2006). Rapid displacement of a monoecious plant lineage is due to pollen swamping by a dioecious relative. Current Biology, 16(10), 996-1000. doi:10.1016/j.cub.2006.03.093	Mercurialis 15A/0D	Mercurialis annua (Euphorbiaceae) wind-pollinated plant	wind		Euphorbiaceae							Buggs, R. J. A., & Pannell, J. R. (2006). Rapid displacement of a monoecious plant lineage is due to pollen swamping by a dioecious relative. Current Biology, 16(10), 996-1000. doi:10.1016/j.cub.2006.03.093	Mercurialis WFOall 13A: 0D	Mercurialis annua (Euphorbiaceae) wind-pollinated plant	wind
	Euphorbiaceae							Ackerman, J. D. (2000). Abiotic pollen and pollination: ecological, functional, and evolutionary perspectives. Plant Systematics and Evolution, 222, 167-185.	Need verification	need verification	wind, insect		Euphorbiaceae							Ackerman, J. D. (2000). Abiotic pollen and pollination: ecological, functional, and evolutionary perspectives. Plant Systematics and Evolution, 222, 167-185.	Need verification	need verification	wind, insect
	Euphorbiaceae							Rizzardo, R. A. G., Milfont, M. O., Da Silva, E. M. S., & Freitas, B. M. (2012). Apis mellifera pollination improves agronomic productivity of anemophilous castor bean (Ricinus communis). Anais Da Academia Brasileira De Ciencias, 84(4), 1137-1145. doi:10.1590/s0001-37652012005000057	Ricinus 1D	anemophilous castor bean (Ricinus communis)	wind/ento		Euphorbiaceae							Rizzardo, R. A. G., Milfont, M. O., Da Silva, E. M. S., & Freitas, B. M. (2012). Apis mellifera pollination improves agronomic productivity of anemophilous castor bean (Ricinus communis). Anais Da Academia Brasileira De Ciencias, 84(4), 1137-1145. doi:10.1590/s0001-37652012005000057	Ricinus 0A: 1D	anemophilous castor bean (Ricinus communis)	wind/ento	R. communis bears a mixed breeding system favoring selfing by geitonogamy, although the wind promotes mostly outcrossing. We also found that the honey bee (Apis mellifera L.)
Euphroniaceae	Euphroniaceae	1	0	0	3	0	0						Euphroniaceae	1	0	0	3	0	0
Eupomatiaceae	Eupomatiaceae	1	0	0	3	0	0						Eupomatiaceae	1	0	0	3	0	0
Eupteleaceae	Eupteleaceae total	1	1	0	2	1	0						Eupteleaceae total	1	1	0	2	1	0
	Eupteleaceae							Wei, X. Z., Meng, H. J., & Jiang, M. X. (2013). Landscape Genetic Structure of a Streamside Tree Species Euptelea pleiospermum (Eupteleaceae): Contrasting Roles of River Valley and Mountain Ridge. Plos One, 8(6), 8. doi:10.1371/journal.pone.0066928	Euptelea	Euptelea pleiospermum.	wind		Eupteleaceae							Wei, X. Z., Meng, H. J., & Jiang, M. X. (2013). Landscape Genetic Structure of a Streamside Tree Species Euptelea pleiospermum (Eupteleaceae): Contrasting Roles of River Valley and Mountain Ridge. Plos One, 8(6), 8. doi:10.1371/journal.pone.0066928	Euptelea	Euptelea pleiospermum.	wind
Fabaceae	Fabaceae total	828	3	3	22205	29	3						Fabaceae total	787	3	3	23653	29	3
	Fabaceae							Li, S. J., Zhang, D. X., Li, L., & Chen, Z. Y. (2004). Pollination ecology of Caesalpinia crista (Leguminosae : Caesalpinioideae). Acta Botanica Sinica, 46(3), 271-278. Retrieved from <Go to ISI>://WOS:000220383200003	Caesalpinia	Caesalpinia crista (Leguminosae : Caesalpinioideae)	dual		Fabaceae							Abrahamczyk, S., Struck, J. H., & Weigend, M. (2023). The best of two worlds: ecology and evolution of ambophilous plants. Biological Reviews, 98(2), 391-420.	Acacia 1D	Acacia longifolia	dual
	Fabaceae							Tous, J., Romero, A., & Batlle, I. (2013). The Carob Tree: Botany, Horticulture, and Genetic Resources. In J. Janick (Ed.), Horticultural Reviews, Vol 41 (Vol. 41, pp. 385-456). Chichester: John Wiley & Sons.	Ceratonia	Ceratonia siliqua L, The carob is mainly insect-pollinated (flies, bees, and wasps), but is also wind-pollinated,	dual		Fabaceae							Renner, S. S. (2014). The relative and absolute frequencies of angiosperm sexual systems: dioecy, monoecy, gynodioecy, and an updated online database. American Journal of botany, 101(10), 1588-1614.	Ateleia WFOall 27A	Ateleia	wind
	Fabaceae							Hardy, O. J., Delaide, B., Hainaut, H., Gillet, J. F., Gillet, P., Kaymak, E., . . . Doucet, J. L. (2019). Seed and pollen dispersal distances in two African legume timber trees and their reproductive potential under selective logging. Molecular Ecology, 28(12), 3119-3134. doi:10.1111/mec.15138	Distemonanthus	African legume timber trees Distemonanthus benthamianus	wind		Fabaceae							Abrahamczyk, S., Struck, J. H., & Weigend, M. (2023). The best of two worlds: ecology and evolution of ambophilous plants. Biological Reviews, 98(2), 391-440.	Caesalpina 1D	Caesalpina crista	dual
	Fabaceae							Escobin, R. P., Payawal, P. C., & Cervancia, C. R. (2004). Pollination syndrome and breeding system of four reforestation tree species in Mt.Makiling, Luzon, Philippines. Philippine Agricultural Scientist, 87(2), 182-190. Retrieved from <Go to ISI>://WOS:000222505100008	Leucaena	Leucaena leucocephala (Lam.)	wind		Fabaceae							Li, S. J., Zhang, D. X., Li, L., & Chen, Z. Y. (2004). Pollination ecology of Caesalpinia crista (Leguminosae : Caesalpinioideae). Acta Botanica Sinica, 46(3), 271-278. Retrieved from <Go to ISI>://WOS:000220383200003	Caesalpinia	Caesalpinia crista (Leguminosae : Caesalpinioideae)	dual
	Fabaceae							Renner, S. S. (2014). The relative and absolute frequencies of angiosperm sexual systems: dioecy, monoecy, gynodioecy, and an updated online database. American Journal of botany, 101(10), 1588-1610.	Ateleia		wind		Fabaceae							Abrahamczyk, S., Struck, J. H., & Weigend, M. (2023). The best of two worlds: ecology and evolution of ambophilous plants. Biological Reviews, 98(2), 391-445.	Ceratonia 1D	Ceratonia siliqua	dual
	Fabaceae							Abrahamczyk, S., Struck, J. H., & Weigend, M. (2023). The best of two worlds: ecology and evolution of ambophilous plants. Biological Reviews, 98(2), 391-420.	Acacia	Acacia longifolia	dual		Fabaceae							Tous, J., Romero, A., & Batlle, I. (2013). The Carob Tree: Botany, Horticulture, and Genetic Resources. In J. Janick (Ed.), Horticultural Reviews, Vol 41 (Vol. 41, pp. 385-456). Chichester: John Wiley & Sons.	Ceratonia	Ceratonia siliqua L, The carob is mainly insect-pollinated (flies, bees, and wasps), but is also wind-pollinated,	dual
	Fabaceae							Abrahamczyk, S., Struck, J. H., & Weigend, M. (2023). The best of two worlds: ecology and evolution of ambophilous plants. Biological Reviews, 98(2), 391-440.	Caesalpina	Caesalpina crista	dual		Fabaceae							Hardy, O. J., Delaide, B., Hainaut, H., Gillet, J. F., Gillet, P., Kaymak, E., . . . Doucet, J. L. (2019). Seed and pollen dispersal distances in two African legume timber trees and their reproductive potential under selective logging. Molecular Ecology, 28(12), 3119-3134. doi:10.1111/mec.15138	Distemonanthus 1A	African legume timber trees Distemonanthus benthamianus	wind
	Fabaceae							Abrahamczyk, S., Struck, J. H., & Weigend, M. (2023). The best of two worlds: ecology and evolution of ambophilous plants. Biological Reviews, 98(2), 391-445.	Ceratonia	Ceratonia siliqua	dual		Fabaceae							Escobin, R. P., Payawal, P. C., & Cervancia, C. R. (2004). Pollination syndrome and breeding system of four reforestation tree species in Mt.Makiling, Luzon, Philippines. Philippine Agricultural Scientist, 87(2), 182-190. Retrieved from <Go to ISI>://WOS:000222505100008	Leucaena 1A	Leucaena leucocephala (Lam.)	wind
Fagaceae	Fagaceae total	20	5	2	1375	999	4					the four genus that are wind pollinated	Fagaceae total	8	5	2	1140	652	4					the four genus that are wind pollinated
	Fagaceae							Ackerman, J. D. (2000). Abiotic pollen and pollination: ecological, functional, and evolutionary perspectives. Plant Systematics and Evolution, 222, 167-185.	ALL(need verification)	ALL (need verification)	wind		Fagaceae							Ackerman, J. D. (2000). Abiotic pollen and pollination: ecological, functional, and evolutionary perspectives. Plant Systematics and Evolution, 222, 167-185.	ALL(need verification)	ALL (need verification)	wind
	Fagaceae all (except Castanea)							Dowding, P. (1987). WIND POLLINATION MECHANISMS AND AEROBIOLOGY. International Review of Cytology-a Survey of Cell Biology, 107, 421-437. doi:10.1016/s0074-7696(08)61084-87	ALL(need verification)	ALL(need verification)	wind		Fagaceae all (except Castanea)							Dowding, P. (1987). WIND POLLINATION MECHANISMS AND AEROBIOLOGY. International Review of Cytology-a Survey of Cell Biology, 107, 421-437. doi:10.1016/s0074-7696(08)61084-87	ALL(need verification)	ALL(need verification)	wind
	Fagales							McCarthy, B. C., & Quinn, J. A. (1987). A COMPARATIVE-ANALYSIS OF WIND POLLINATION SUCCESS AND FRUIT-SET IN 2 SYMPATRIC SPECIES OF CARYA. American Journal of Botany, 74(5), 654-654. Retrieved from <Go to ISI>://WOS:A1987H370900165	Carya 2A/0D	2 SYMPATRIC SPECIES OF CARYA	wind		Fagales							McCarthy, B. C., & Quinn, J. A. (1987). A COMPARATIVE-ANALYSIS OF WIND POLLINATION SUCCESS AND FRUIT-SET IN 2 SYMPATRIC SPECIES OF CARYA. American Journal of Botany, 74(5), 654-654. Retrieved from <Go to ISI>://WOS:A1987H370900165	Carya 2A/0D	2 SYMPATRIC SPECIES OF CARYA	wind
	Fagaceae							Giovanetti, M., & Aronne, G. (2011). Honey bee interest in flowers with anemophilous characteristics: first notes on handling time and routine on Fraxinus omus and Castanea sativa. Bulletin of Insectology, 64(1), 77-82. Retrieved from <Go to ISI>://WOS:000290974400013	Castanea	Castanea saliva	dual		Fagaceae							Giovanetti, M., & Aronne, G. (2011). Honey bee interest in flowers with anemophilous characteristics: first notes on handling time and routine on Fraxinus omus and Castanea sativa. Bulletin of Insectology, 64(1), 77-82. Retrieved from <Go to ISI>://WOS:000290974400013	Castanea WFO6A/3D	Castanea sativa	dual	recorded bees collect pollen
	Fagaceae							Regal, P. J. (1982). POLLINATION BY WIND AND ANIMALS - ECOLOGY OF GEOGRAPHIC PATTERNS. Annual Review of Ecology and Systematics, 13, 497-524. doi:10.1146/annurev.es.13.110182.002445	Castanea	Castanea all	wind		Fagaceae							Regal, P. J. (1982). POLLINATION BY WIND AND ANIMALS - ECOLOGY OF GEOGRAPHIC PATTERNS. Annual Review of Ecology and Systematics, 13, 497-524. doi:10.1146/annurev.es.13.110182.002445	Castanea	Castanea all	wind
	Fagaceae							Cannon, C. H., Brendel, O., Deng, M., Hipp, A. L., Kremer, A., Kua, C. S., ... & Sork, V. L. (2018). Gaining a global perspective on Fagaceae genomic diversification and adaptation. New Phytologist, 218(3), 894-900.	Castanea GB 20A/2D	all	ento		Fagaceae							Cannon, C. H., Brendel, O., Deng, M., Hipp, A. L., Kremer, A., Kua, C. S., ... & Sork, V. L. (2018). Gaining a global perspective on Fagaceae genomic diversification and adaptation. New Phytologist, 218(3), 894-900.	Castanea	all	ento
	Fagaceae							Abrahamczyk, S., Struck, J. H., & Weigend, M. (2023). The best of two worlds: ecology and evolution of ambophilous plants. Biological Reviews, 98(2), 391-442.	Castanea	Castanea crenata	dual		Fagaceae							Manos, P. S., Zhou, Z. K., & Cannon, C. H. (2001). Systematics of Fagaceae: phylogenetic tests of reproductive trait evolution. International Journal of Plant Sciences, 162(6), 1361-1382.	Castanea	all	ento
	Fagaceae							Abrahamczyk, S., Struck, J. H., & Weigend, M. (2023). The best of two worlds: ecology and evolution of ambophilous plants. Biological Reviews, 98(2), 391-443.	Castanea	Castanea ozarkensis	dual		Fagaceae							Abrahamczyk, S., Struck, J. H., & Weigend, M. (2023). The best of two worlds: ecology and evolution of ambophilous plants. Biological Reviews, 98(2), 391-442.	Castanea	Castanea crenata	dual
	Fagaceae							Abrahamczyk, S., Struck, J. H., & Weigend, M. (2023). The best of two worlds: ecology and evolution of ambophilous plants. Biological Reviews, 98(2), 391-444.	Castanea	Castanea sativa*	dual?		Fagaceae							Abrahamczyk, S., Struck, J. H., & Weigend, M. (2023). The best of two worlds: ecology and evolution of ambophilous plants. Biological Reviews, 98(2), 391-443.	Castanea	Castanea ozarkensis	dual
	Fagaceae							Manos, P. S., Zhou, Z. K., & Cannon, C. H. (2001). Systematics of Fagaceae: phylogenetic tests of reproductive trait evolution. International Journal of Plant Sciences, 162(6), 1361-1382.	Castanea	all	ento		Fagaceae							Abrahamczyk, S., Struck, J. H., & Weigend, M. (2023). The best of two worlds: ecology and evolution of ambophilous plants. Biological Reviews, 98(2), 391-444.	Castanea	Castanea sativa*	dual?
	Fagaceae							Wang, R., Compton, S. G., Shi, Y. S., & Chen, X. Y. (2012). Fragmentation reduces regional-scale spatial genetic structure in a wind-pollinated tree because genetic barriers are removed. Ecology and Evolution, 2(9), 2250-2261. doi:10.1002/ece3.344	Castanopsis	Castanopsis sclerophylla	wind		Fagaceae							Wang, R., Compton, S. G., Shi, Y. S., & Chen, X. Y. (2012). Fragmentation reduces regional-scale spatial genetic structure in a wind-pollinated tree because genetic barriers are removed. Ecology and Evolution, 2(9), 2250-2261. doi:10.1002/ece3.344	Castanopsis	Castanopsis sclerophylla	wind
	Fagaceae							Wang, R., Compton, S. G., & Chen, X. Y. (2011). Fragmentation can increase spatial genetic structure without decreasing pollen-mediated gene flow in a wind-pollinated tree. Molecular Ecology, 20(21), 4421-4432. doi:10.1111/j.1365-294X.2011.05293.x	Castanopsis	Castanopsis sclerophylla (Lindley & Paxton) Schottky (Fagaceae), a wind-pollinated and gravity seed-dispersed tree	wind		Fagaceae							Wang, R., Compton, S. G., & Chen, X. Y. (2011). Fragmentation can increase spatial genetic structure without decreasing pollen-mediated gene flow in a wind-pollinated tree. Molecular Ecology, 20(21), 4421-4432. doi:10.1111/j.1365-294X.2011.05293.x	Castanopsis	Castanopsis sclerophylla (Lindley & Paxton) Schottky (Fagaceae), a wind-pollinated and gravity seed-dispersed tree	wind
	Fagaceae							Shi, M. M., & Chen, X. Y. (2012). Leading-edge populations do not show low genetic diversity or high differentiation in a wind-pollinated tree. Population Ecology, 54(4), 591-600. doi:10.1007/s10144-012-0332-7	Castanopsis	Castanopsis sclerophylla (Fagaceae) is a wind-pollinated	wind		Fagaceae							Shi, M. M., & Chen, X. Y. (2012). Leading-edge populations do not show low genetic diversity or high differentiation in a wind-pollinated tree. Population Ecology, 54(4), 591-600. doi:10.1007/s10144-012-0332-7	Castanopsis	Castanopsis sclerophylla (Fagaceae) is a wind-pollinated	wind
	Fagaceae							Regal, P. J. (1982). POLLINATION BY WIND AND ANIMALS - ECOLOGY OF GEOGRAPHIC PATTERNS. Annual Review of Ecology and Systematics, 13, 497-524. doi:10.1146/annurev.es.13.110182.002446	Castanopsis	Castanopsis all	wind		Fagaceae							Regal, P. J. (1982). POLLINATION BY WIND AND ANIMALS - ECOLOGY OF GEOGRAPHIC PATTERNS. Annual Review of Ecology and Systematics, 13, 497-524. doi:10.1146/annurev.es.13.110182.002446	Castanopsis	Castanopsis all	wind
	Fagaceae							Cannon, C. H., Brendel, O., Deng, M., Hipp, A. L., Kremer, A., Kua, C. S., ... & Sork, V. L. (2018). Gaining a global perspective on Fagaceae genomic diversification and adaptation. New Phytologist, 218(3), 894-900.	Castanopsis ALL GB 131A	tropical chestnuts	ento		Fagaceae							Cannon, C. H., Brendel, O., Deng, M., Hipp, A. L., Kremer, A., Kua, C. S., ... & Sork, V. L. (2018). Gaining a global perspective on Fagaceae genomic diversification and adaptation. New Phytologist, 218(3), 894-900.	Castanopsis	tropical chestnuts	ento
	Fagaceae							Manos, P. S., Zhou, Z. K., & Cannon, C. H. (2001). Systematics of Fagaceae: phylogenetic tests of reproductive trait evolution. International Journal of Plant Sciences, 162(6), 1361-1384.	Castanopsis	all	ento		Fagaceae							Manos, P. S., Zhou, Z. K., & Cannon, C. H. (2001). Systematics of Fagaceae: phylogenetic tests of reproductive trait evolution. International Journal of Plant Sciences, 162(6), 1361-1384.	Castanopsis	all	ento
	Fagaceae							Cannon, C. H., Brendel, O., Deng, M., Hipp, A. L., Kremer, A., Kua, C. S., ... & Sork, V. L. (2018). Gaining a global perspective on Fagaceae genomic diversification and adaptation. New Phytologist, 218(3), 894-900.	Chrysolepis	all	ento		Fagaceae							Cannon, C. H., Brendel, O., Deng, M., Hipp, A. L., Kremer, A., Kua, C. S., ... & Sork, V. L. (2018). Gaining a global perspective on Fagaceae genomic diversification and adaptation. New Phytologist, 218(3), 894-900.	Chrysolepis	all	ento
	Fagaceae							Manos, P. S., Zhou, Z. K., & Cannon, C. H. (2001). Systematics of Fagaceae: phylogenetic tests of reproductive trait evolution. International Journal of Plant Sciences, 162(6), 1361-1383.	Chrysolepis	all	ento		Fagaceae							Manos, P. S., Zhou, Z. K., & Cannon, C. H. (2001). Systematics of Fagaceae: phylogenetic tests of reproductive trait evolution. International Journal of Plant Sciences, 162(6), 1361-1383.	Chrysolepis	all	ento
	Fagaceae							Saito, H., Imai, H., & Takeoka, M. (1991). PECULIARITIES OF SEXUAL REPRODUCTION IN FAGUS-CRENATA FORESTS IN RELATION TO ANNUAL PRODUCTION OF REPRODUCTIVE-ORGANS. Ecological Research, 6(3), 277-290. doi:10.1007/bf02347128	Fagus 13A/0D	FAGUS-CRENATA	wind？		Fagaceae							Saito, H., Imai, H., & Takeoka, M. (1991). PECULIARITIES OF SEXUAL REPRODUCTION IN FAGUS-CRENATA FORESTS IN RELATION TO ANNUAL PRODUCTION OF REPRODUCTIVE-ORGANS. Ecological Research, 6(3), 277-290. doi:10.1007/bf02347128	Fagus 13 A/0D	FAGUS-CRENATA	wind？
	Fagaceae							Jump, A. S., & Penuelas, J. (2006). Genetic effects of chronic habitat fragmentation in a wind-pollinated tree. Proceedings of the National Academy of Sciences of the United States of America, 103(21), 8096-8100. doi:10.1073/pnas.0510127103	Fagus	The European beech (Fagus sylvatica)	wind		Fagaceae							Jump, A. S., & Penuelas, J. (2006). Genetic effects of chronic habitat fragmentation in a wind-pollinated tree. Proceedings of the National Academy of Sciences of the United States of America, 103(21), 8096-8100. doi:10.1073/pnas.0510127103	Fagus	The European beech (Fagus sylvatica)	wind
	Fagaceae							Jump, A. S., & Penuelas, J. (2007). Extensive spatial genetic structure revealed by AFLP but not SSR molecular markers in the wind-pollinated tree, Fagus sylvatica. Molecular Ecology, 16(5), 925-936. doi:10.1111/j.1365-294X.2006.03203.x	Fagus	wind-pollinated tree, Fagus sylvatica	wind		Fagaceae							Jump, A. S., & Penuelas, J. (2007). Extensive spatial genetic structure revealed by AFLP but not SSR molecular markers in the wind-pollinated tree, Fagus sylvatica. Molecular Ecology, 16(5), 925-936. doi:10.1111/j.1365-294X.2006.03203.x	Fagus	wind-pollinated tree, Fagus sylvatica	wind
	Fagaceae							Oddou-Muratorio, S., Bontemps, A., Klein, E. K., Chybicki, I., Vendramin, G. G., & Suyama, Y. (2010). Comparison of direct and indirect genetic methods for estimating seed and pollen dispersal in Fagus sylvatica and Fagus crenata. Forest Ecology and Management, 259(11), 2151-2159. doi:10.1016/j.foreco.2010.03.001	Fagus	Fagus sylvatica	wind		Fagaceae							Oddou-Muratorio, S., Bontemps, A., Klein, E. K., Chybicki, I., Vendramin, G. G., & Suyama, Y. (2010). Comparison of direct and indirect genetic methods for estimating seed and pollen dispersal in Fagus sylvatica and Fagus crenata. Forest Ecology and Management, 259(11), 2151-2159. doi:10.1016/j.foreco.2010.03.001	Fagus	Fagus sylvatica	wind
	Fagaceae							Inanaga, M., Nakanishi, A., Torimaru, T., Nishimura, N., & Tomaru, N. (2014). Distance-dependent but genetically random mating in a Japanese beech (Fagus crenata) population. Botany, 92(11), 795-803. doi:10.1139/cjb-2014-0024	Fagus	wind-pollinated tree species Fagus crenata Blume	wind		Fagaceae							Inanaga, M., Nakanishi, A., Torimaru, T., Nishimura, N., & Tomaru, N. (2014). Distance-dependent but genetically random mating in a Japanese beech (Fagus crenata) population. Botany, 92(11), 795-803. doi:10.1139/cjb-2014-0024	Fagus	wind-pollinated tree species Fagus crenata Blume	wind
	Fagaceae							Lumibao, C. Y., & McLachlan, J. S. (2014). Habitat Differences Influence Genetic Impacts of Human Land Use on the American Beech (Fagus grandifolia). Journal of Heredity, 105(6), 793-805. doi:10.1093/jhered/esu047	Fagus	wind-pollinated tree species, American beech (Fagus grandifolia)	wind		Fagaceae							Lumibao, C. Y., & McLachlan, J. S. (2014). Habitat Differences Influence Genetic Impacts of Human Land Use on the American Beech (Fagus grandifolia). Journal of Heredity, 105(6), 793-805. doi:10.1093/jhered/esu047	Fagus	wind-pollinated tree species, American beech (Fagus grandifolia)	wind
	Fagaceae							Milleron, M., de Heredia, U. L., Lorenzo, Z., Perea, R., Dounavi, A., Alonso, J., . . . Nanos, N. (2012). Effect of canopy closure on pollen dispersal in a wind-pollinated species (Fagus sylvatica L.). Plant Ecology, 213(11), 1715-1728. doi:10.1007/s11258-012-0125-2	Fagus	wind-pollinated species (Fagus sylvatica L.)	wind		Fagaceae							Milleron, M., de Heredia, U. L., Lorenzo, Z., Perea, R., Dounavi, A., Alonso, J., . . . Nanos, N. (2012). Effect of canopy closure on pollen dispersal in a wind-pollinated species (Fagus sylvatica L.). Plant Ecology, 213(11), 1715-1728. doi:10.1007/s11258-012-0125-2	Fagus	wind-pollinated species (Fagus sylvatica L.)	wind
	Fagaceae							Michalski, S. G., & Durka, W. (2009). Pollination mode and life form strongly affect the relation between mating system and pollen to ovule ratios. New Phytologist, 183(2), 470-479. doi:10.1111/j.1469-8137.2009.02865.x	Fagus	Fagus sylvatica	wind		Fagaceae							Michalski, S. G., & Durka, W. (2009). Pollination mode and life form strongly affect the relation between mating system and pollen to ovule ratios. New Phytologist, 183(2), 470-479. doi:10.1111/j.1469-8137.2009.02865.x	Fagus	Fagus sylvatica	wind
	Fagaceae							Dowding, P. (1987). WIND POLLINATION MECHANISMS AND AEROBIOLOGY. International Review of Cytology-a Survey of Cell Biology, 107, 421-437. doi:10.1016/s0074-7696(08)61084-6	Fagus	Fagus sylvatica	wind		Fagaceae							Dowding, P. (1987). WIND POLLINATION MECHANISMS AND AEROBIOLOGY. International Review of Cytology-a Survey of Cell Biology, 107, 421-437. doi:10.1016/s0074-7696(08)61084-6	Fagus	Fagus sylvatica	wind
	Fagaceae							Regal, P. J. (1982). POLLINATION BY WIND AND ANIMALS - ECOLOGY OF GEOGRAPHIC PATTERNS. Annual Review of Ecology and Systematics, 13, 497-524. doi:10.1146/annurev.es.13.110182.002438	Fagus	Fagus all	wind		Fagaceae							Regal, P. J. (1982). POLLINATION BY WIND AND ANIMALS - ECOLOGY OF GEOGRAPHIC PATTERNS. Annual Review of Ecology and Systematics, 13, 497-524. doi:10.1146/annurev.es.13.110182.002438	Fagus	Fagus all	wind
	Fagaceae							Cannon, C. H., Brendel, O., Deng, M., Hipp, A. L., Kremer, A., Kua, C. S., ... & Sork, V. L. (2018). Gaining a global perspective on Fagaceae genomic diversification and adaptation. New Phytologist, 218(3), 894-898.	Fagus	Beech	wind		Fagaceae							Cannon, C. H., Brendel, O., Deng, M., Hipp, A. L., Kremer, A., Kua, C. S., ... & Sork, V. L. (2018). Gaining a global perspective on Fagaceae genomic diversification and adaptation. New Phytologist, 218(3), 894-898.	Fagus	Beech	wind
	Fagaceae							Manos, P. S., Zhou, Z. K., & Cannon, C. H. (2001). Systematics of Fagaceae: phylogenetic tests of reproductive trait evolution. International Journal of Plant Sciences, 162(6), 1361-1379.	Fagus	all	wind		Fagaceae							Manos, P. S., Zhou, Z. K., & Cannon, C. H. (2001). Systematics of Fagaceae: phylogenetic tests of reproductive trait evolution. International Journal of Plant Sciences, 162(6), 1361-1379.	Fagus	all	wind
	Fagaceae							Regal, P. J. (1982). POLLINATION BY WIND AND ANIMALS - ECOLOGY OF GEOGRAPHIC PATTERNS. Annual Review of Ecology and Systematics, 13, 497-524. doi:10.1146/annurev.es.13.110182.002447	Lithocarpus	Lithocarpus all	wind		Fagaceae							Regal, P. J. (1982). POLLINATION BY WIND AND ANIMALS - ECOLOGY OF GEOGRAPHIC PATTERNS. Annual Review of Ecology and Systematics, 13, 497-524. doi:10.1146/annurev.es.13.110182.002447	Lithocarpus	Lithocarpus all	wind
	Fagaceae							Cannon, C. H., Brendel, O., Deng, M., Hipp, A. L., Kremer, A., Kua, C. S., ... & Sork, V. L. (2018). Gaining a global perspective on Fagaceae genomic diversification and adaptation. New Phytologist, 218(3), 894-899.	Lithocarpus	subtropical and tropical stone oaks	ento		Fagaceae							Cannon, C. H., Brendel, O., Deng, M., Hipp, A. L., Kremer, A., Kua, C. S., ... & Sork, V. L. (2018). Gaining a global perspective on Fagaceae genomic diversification and adaptation. New Phytologist, 218(3), 894-899.	Lithocarpus	subtropical and tropical stone oaks	ento
	Fagaceae							Manos, P. S., Zhou, Z. K., & Cannon, C. H. (2001). Systematics of Fagaceae: phylogenetic tests of reproductive trait evolution. International Journal of Plant Sciences, 162(6), 1361-1385.	Lithocarpus	all	ento		Fagaceae							Manos, P. S., Zhou, Z. K., & Cannon, C. H. (2001). Systematics of Fagaceae: phylogenetic tests of reproductive trait evolution. International Journal of Plant Sciences, 162(6), 1361-1385.	Lithocarpus	all	ento
	Fagaceae							Cannon, C. H., Brendel, O., Deng, M., Hipp, A. L., Kremer, A., Kua, C. S., ... & Sork, V. L. (2018). Gaining a global perspective on Fagaceae genomic diversification and adaptation. New Phytologist, 218(3), 894-900.	Notholithocarpus 1D	all	ento		Fagaceae							Cannon, C. H., Brendel, O., Deng, M., Hipp, A. L., Kremer, A., Kua, C. S., ... & Sork, V. L. (2018). Gaining a global perspective on Fagaceae genomic diversification and adaptation. New Phytologist, 218(3), 894-900.	Notholithocarpus1D	all	ento
	Fagaceae							Abrahamczyk, S., Struck, J. H., & Weigend, M. (2023). The best of two worlds: ecology and evolution of ambophilous plants. Biological Reviews, 98(2), 391-491.	Notholithocarpus	Notholithocarpus densiflorus	dual		Fagaceae							Abrahamczyk, S., Struck, J. H., & Weigend, M. (2023). The best of two worlds: ecology and evolution of ambophilous plants. Biological Reviews, 98(2), 391-491.	Notholithocarpus	Notholithocarpus densiflorus	dual
	Fagaceae							Pearse, I. S., Koenig, W. D., Funk, K. A., & Pesendorfer, M. B. (2015). Pollen limitation and flower abortion in a wind-pollinated, masting tree. Ecology, 96(2), 587-593. doi:10.1890/14-0297.1	Quercus	Quercus lobata.	wind		Fagaceae							Pearse, I. S., Koenig, W. D., Funk, K. A., & Pesendorfer, M. B. (2015). Pollen limitation and flower abortion in a wind-pollinated, masting tree. Ecology, 96(2), 587-593. doi:10.1890/14-0297.1	Quercus	Quercus lobata.	wind
	Fagaceae							Boavida, L. C., Varela, M. C., & Feijo, J. A. (1999). Sexual reproduction in the cork oak (Quercus suber L.). I. The progamic phase. Sexual Plant Reproduction, 11(6), 347-353. doi:10.1007/s004970050162	Quercus	Cork oak (Quercus suber L.)	wind		Fagaceae							Boavida, L. C., Varela, M. C., & Feijo, J. A. (1999). Sexual reproduction in the cork oak (Quercus suber L.). I. The progamic phase. Sexual Plant Reproduction, 11(6), 347-353. doi:10.1007/s004970050162	Quercus	Cork oak (Quercus suber L.)	wind
	Fagaceae							Knapp, E. E., Goedde, M. A., & Rice, K. J. (2001). Pollen-limited reproduction in blue oak: implications for wind pollination in fragmented populations. Oecologia, 128(1), 48-55. doi:10.1007/s004420000623	Quercus	blue oak (Quercus douglasii)	wind		Fagaceae							Knapp, E. E., Goedde, M. A., & Rice, K. J. (2001). Pollen-limited reproduction in blue oak: implications for wind pollination in fragmented populations. Oecologia, 128(1), 48-55. doi:10.1007/s004420000623	Quercus	blue oak (Quercus douglasii)	wind
	Fagaceae							Sork, V. L., Davis, F. W., Smouse, P. E., Apsit, V. J., Dyer, R. J., Fernandez, J. F., & Kuhn, B. (2002). Pollen movement in declining populations of California Valley oak, Quercus lobata: where have all the fathers gone? Molecular Ecology, 11(9), 1657-1668. doi:10.1046/j.1365-294X.2002.01574.x	Quercus	California Valley oak, Quercus lobata	wind		Fagaceae							Sork, V. L., Davis, F. W., Smouse, P. E., Apsit, V. J., Dyer, R. J., Fernandez, J. F., & Kuhn, B. (2002). Pollen movement in declining populations of California Valley oak, Quercus lobata: where have all the fathers gone? Molecular Ecology, 11(9), 1657-1668. doi:10.1046/j.1365-294X.2002.01574.x	Quercus	California Valley oak, Quercus lobata	wind
	Fagaceae							Dutech, C., Sork, V. L., Irwin, A. J., Smouse, P. E., & Davis, F. W. (2005). Gene flow and fine-scale genetic structure in a wind-pollinated tree species Quercus lobata (Fagaceaee). American Journal of Botany, 92(2), 252-261. doi:10.3732/ajb.92.2.252	Quercus	wind-pollinated tree species Quercus lobata (Fagaceaee)	wind		Fagaceae							Dutech, C., Sork, V. L., Irwin, A. J., Smouse, P. E., & Davis, F. W. (2005). Gene flow and fine-scale genetic structure in a wind-pollinated tree species Quercus lobata (Fagaceaee). American Journal of Botany, 92(2), 252-261. doi:10.3732/ajb.92.2.252	Quercus	wind-pollinated tree species Quercus lobata (Fagaceaee)	wind
	Fagaceae							Fernandez-Manjarres, J. F., Idol, J., & Sork, V. L. (2006). Mating patterns of black oak Quercus velutina (Fagaceae) in a Missouri oak-hickory forest. Journal of Heredity, 97(5), 451-455. doi:10.1093/jhered/esl022	Quercus	black oak Quercus velutina (Fagaceae)	wind		Fagaceae							Fernandez-Manjarres, J. F., Idol, J., & Sork, V. L. (2006). Mating patterns of black oak Quercus velutina (Fagaceae) in a Missouri oak-hickory forest. Journal of Heredity, 97(5), 451-455. doi:10.1093/jhered/esl022	Quercus	black oak Quercus velutina (Fagaceae)	wind
	Fagaceae							Vakkari, P., Blom, A., Rusanen, M., Raisio, J., & Toivonen, H. (2006). Genetic variability of fragmented stands of pedunculate oak (Quercus robur) in Finland. Genetica, 127(1-3), 231-241. doi:10.1007/s10709-005-4014-7	Quercus	pedunculate oak (Quercus robur)	wind		Fagaceae							Vakkari, P., Blom, A., Rusanen, M., Raisio, J., & Toivonen, H. (2006). Genetic variability of fragmented stands of pedunculate oak (Quercus robur) in Finland. Genetica, 127(1-3), 231-241. doi:10.1007/s10709-005-4014-7	Quercus	pedunculate oak (Quercus robur)	wind
	Fagaceae							Craft, K. J., & Ashley, M. V. (2007). Landscape genetic structure of bur oak (Quercus macrocarpa) savannas in Illinois. Forest Ecology and Management, 239(1-3), 13-20. doi:10.1016/j.foreco.2006.11.005	Quercus	oak (Quercus macrocarpa)	wind		Fagaceae							Craft, K. J., & Ashley, M. V. (2007). Landscape genetic structure of bur oak (Quercus macrocarpa) savannas in Illinois. Forest Ecology and Management, 239(1-3), 13-20. doi:10.1016/j.foreco.2006.11.005	Quercus	oak (Quercus macrocarpa)	wind
	Fagaceae							Pluess, A. R., Sork, V. L., Dolan, B., Davis, F. W., Grivet, D., Merg, K., . . . Smouse, P. E. (2009). Short distance pollen movement in a wind-pollinated tree, Quercus lobata (Fagaceae). Forest Ecology and Management, 258(5), 735-744. doi:10.1016/j.foreco.2009.05.014	Quercus	wind-pollinated tree, Quercus lobata (Fagaceae)	wind		Fagaceae							Pluess, A. R., Sork, V. L., Dolan, B., Davis, F. W., Grivet, D., Merg, K., . . . Smouse, P. E. (2009). Short distance pollen movement in a wind-pollinated tree, Quercus lobata (Fagaceae). Forest Ecology and Management, 258(5), 735-744. doi:10.1016/j.foreco.2009.05.014	Quercus	wind-pollinated tree, Quercus lobata (Fagaceae)	wind
	Fagaceae							Buschbom, J., Yanbaev, Y., & Degen, B. (2011). Efficient Long-Distance Gene Flow into an Isolated Relict Oak Stand. Journal of Heredity, 102(4), 464-472. doi:10.1093/jhered/esr023	Quercus	Quercus robur L.	wind		Fagaceae							Buschbom, J., Yanbaev, Y., & Degen, B. (2011). Efficient Long-Distance Gene Flow into an Isolated Relict Oak Stand. Journal of Heredity, 102(4), 464-472. doi:10.1093/jhered/esr023	Quercus	Quercus robur L.	wind
	Fagaceae							Zeng, X. Q., & Fischer, G. A. (2020). Wind pollination over 70 years reduces the negative genetic effects of severe forest fragmentation in the tropical oak Quercus bambusifolia. Heredity, 124(1), 156-169. doi:10.1038/s41437-019-0258-3	Quercus	tropical oak Quercus bambusifolia	wind		Fagaceae							Zeng, X. Q., & Fischer, G. A. (2020). Wind pollination over 70 years reduces the negative genetic effects of severe forest fragmentation in the tropical oak Quercus bambusifolia. Heredity, 124(1), 156-169. doi:10.1038/s41437-019-0258-3	Quercus	tropical oak Quercus bambusifolia	wind
	Fagaceae							Bogdziewicz, M., Szymkowiak, J., Kasprzyk, I., Grewling, L., Borowski, Z., Borycka, K., . . . Pesendorfer, M. B. (2017). Masting in wind-pollinated trees: system-specific roles of weather and pollination dynamics in driving seed production. Ecology, 98(10), 2615-2625. doi:10.1002/ecy.1951	Quercus	Quercus petraea	wind		Fagaceae							Bogdziewicz, M., Szymkowiak, J., Kasprzyk, I., Grewling, L., Borowski, Z., Borycka, K., . . . Pesendorfer, M. B. (2017). Masting in wind-pollinated trees: system-specific roles of weather and pollination dynamics in driving seed production. Ecology, 98(10), 2615-2625. doi:10.1002/ecy.1951	Quercus	Quercus petraea	wind
	Fagaceae							Koenig, W. D., Funk, K. A., Kraft, T. S., Carmen, W. J., Barringer, B. C., & Knops, J. M. H. (2012). Stabilizing selection for within-season flowering phenology confirms pollen limitation in a wind-pollinated tree. Journal of Ecology, 100(3), 758-763. doi:10.1111/j.1365-2745.2011.01941.x	Quercus	(Quercus lobata Nee, Fagaceae),	wind		Fagaceae							Koenig, W. D., Funk, K. A., Kraft, T. S., Carmen, W. J., Barringer, B. C., & Knops, J. M. H. (2012). Stabilizing selection for within-season flowering phenology confirms pollen limitation in a wind-pollinated tree. Journal of Ecology, 100(3), 758-763. doi:10.1111/j.1365-2745.2011.01941.x	Quercus	(Quercus lobata Nee, Fagaceae),	wind
	Fagaceae							Vranckx, G., Mergeay, J., Cox, K., Muys, B., Jacquemyn, H., & Honnay, O. (2014). Tree density and population size affect pollen flow and mating patterns in small fragmented forest stands of pedunculate oak (Quercus robur L.). Forest Ecology and Management, 328, 254-261. doi:10.1016/j.foreco.2014.05.044	Quercus	oak (Quercus robur L.)	wind		Fagaceae							Vranckx, G., Mergeay, J., Cox, K., Muys, B., Jacquemyn, H., & Honnay, O. (2014). Tree density and population size affect pollen flow and mating patterns in small fragmented forest stands of pedunculate oak (Quercus robur L.). Forest Ecology and Management, 328, 254-261. doi:10.1016/j.foreco.2014.05.044	Quercus	oak (Quercus robur L.)	wind
	Fagaceae							Garcia-Mozo, H., Gomez-Casero, M. T., Dominguez, E., & Galan, C. (2007). Influence of pollen emission and weather-related factors on variations in holm-oak (Quercus ilex subsp ballota) acorn production. Environmental and Experimental Botany, 61(1), 35-40. doi:10.1016/j.envexpbot.2007.02.009	Quercus	holm-oak (Quercus ilex subsp ballota) acorn	wind		Fagaceae							Garcia-Mozo, H., Gomez-Casero, M. T., Dominguez, E., & Galan, C. (2007). Influence of pollen emission and weather-related factors on variations in holm-oak (Quercus ilex subsp ballota) acorn production. Environmental and Experimental Botany, 61(1), 35-40. doi:10.1016/j.envexpbot.2007.02.009	Quercus	holm-oak (Quercus ilex subsp ballota) acorn	wind
	Fagaceae							Austerlitz, F., Dutech, C., Smouse, P. E., Davis, F., & Sork, V. L. (2007). Estimating anisotropic pollen dispersal: a case study in Quercus lobata. Heredity, 99(2), 193-204. doi:10.1038/sj.hdy.6800983	Quercus	Quercus lobata	wind		Fagaceae							Austerlitz, F., Dutech, C., Smouse, P. E., Davis, F., & Sork, V. L. (2007). Estimating anisotropic pollen dispersal: a case study in Quercus lobata. Heredity, 99(2), 193-204. doi:10.1038/sj.hdy.6800983	Quercus	Quercus lobata	wind
	Fagaceae							Michalski, S. G., & Durka, W. (2009). Pollination mode and life form strongly affect the relation between mating system and pollen to ovule ratios. New Phytologist, 183(2), 470-479. doi:10.1111/j.1469-8137.2009.02864.x	Quercus	Quercus robur	wind		Fagaceae							Michalski, S. G., & Durka, W. (2009). Pollination mode and life form strongly affect the relation between mating system and pollen to ovule ratios. New Phytologist, 183(2), 470-479. doi:10.1111/j.1469-8137.2009.02864.x	Quercus	Quercus robur	wind
	Fagaceae							Nakanishi, A., Tomaru, N., Yoshimaru, H., Manabe, T., & Yamamoto, S. (2005). Interannual genetic heterogeneity of pollen pools accepted by Quercus salicina individuals. Molecular Ecology, 14(14), 4469-4478. doi:10.1111/j.1365-294X.2005.02736.x	Quercus	Quercus salicina	wind		Fagaceae							Nakanishi, A., Tomaru, N., Yoshimaru, H., Manabe, T., & Yamamoto, S. (2005). Interannual genetic heterogeneity of pollen pools accepted by Quercus salicina individuals. Molecular Ecology, 14(14), 4469-4478. doi:10.1111/j.1365-294X.2005.02736.x	Quercus	Quercus salicina	wind
	Fagaceae							Dowding, P. (1987). WIND POLLINATION MECHANISMS AND AEROBIOLOGY. International Review of Cytology-a Survey of Cell Biology, 107, 421-437. doi:10.1016/s0074-7696(08)61084-4	Quercus	Quercus whole	wind		Fagaceae							Dowding, P. (1987). WIND POLLINATION MECHANISMS AND AEROBIOLOGY. International Review of Cytology-a Survey of Cell Biology, 107, 421-437. doi:10.1016/s0074-7696(08)61084-4	Quercus	Quercus whole	wind
	Fagaceae							Dowding, P. (1987). WIND POLLINATION MECHANISMS AND AEROBIOLOGY. International Review of Cytology-a Survey of Cell Biology, 107, 421-437. doi:10.1016/s0074-7696(08)61084-80	Quercus	Quercus	wind		Fagaceae							Dowding, P. (1987). WIND POLLINATION MECHANISMS AND AEROBIOLOGY. International Review of Cytology-a Survey of Cell Biology, 107, 421-437. doi:10.1016/s0074-7696(08)61084-80	Quercus	Quercus	wind
	Fagaceae							Regal, P. J. (1982). POLLINATION BY WIND AND ANIMALS - ECOLOGY OF GEOGRAPHIC PATTERNS. Annual Review of Ecology and Systematics, 13, 497-524. doi:10.1146/annurev.es.13.110182.002439	Quercus 830A/0D	Quercus all	wind		Fagaceae							Regal, P. J. (1982). POLLINATION BY WIND AND ANIMALS - ECOLOGY OF GEOGRAPHIC PATTERNS. Annual Review of Ecology and Systematics, 13, 497-524. doi:10.1146/annurev.es.13.110182.002439	Quercus 628A/0D	Quercus all	wind	all
	Fagaceae							Aronne, G., & Wilcock, C. C. (1994). REPRODUCTIVE CHARACTERISTICS AND BREEDING SYSTEM OF SHRUBS OF THE MEDITERRANEAN REGION. Functional Ecology, 8(1), 69-76. doi:10.2307/2390117	Quercus	Quercus ilex	wind		Fagaceae							Aronne, G., & Wilcock, C. C. (1994). REPRODUCTIVE CHARACTERISTICS AND BREEDING SYSTEM OF SHRUBS OF THE MEDITERRANEAN REGION. Functional Ecology, 8(1), 69-76. doi:10.2307/2390117	Quercus	Quercus ilex	wind
	Fagaceae							Cannon, C. H., Brendel, O., Deng, M., Hipp, A. L., Kremer, A., Kua, C. S., ... & Sork, V. L. (2018). Gaining a global perspective on Fagaceae genomic diversification and adaptation. New Phytologist, 218(3), 894-897.	Quercus	Oak	wind		Fagaceae							Cannon, C. H., Brendel, O., Deng, M., Hipp, A. L., Kremer, A., Kua, C. S., ... & Sork, V. L. (2018). Gaining a global perspective on Fagaceae genomic diversification and adaptation. New Phytologist, 218(3), 894-897.	Quercus	Oak	wind
	Fagaceae							Manos, P. S., Zhou, Z. K., & Cannon, C. H. (2001). Systematics of Fagaceae: phylogenetic tests of reproductive trait evolution. International Journal of Plant Sciences, 162(6), 1361-1380.	Quercus	all	wind		Fagaceae							Manos, P. S., Zhou, Z. K., & Cannon, C. H. (2001). Systematics of Fagaceae: phylogenetic tests of reproductive trait evolution. International Journal of Plant Sciences, 162(6), 1361-1380.	Quercus	all	wind
	Fagaceae							Cannon, C. H., Brendel, O., Deng, M., Hipp, A. L., Kremer, A., Kua, C. S., ... & Sork, V. L. (2018). Gaining a global perspective on Fagaceae genomic diversification and adaptation. New Phytologist, 218(3), 894-900.	Trigonobalanus 3A/0D	all	inconclusive, insect probable	is treated as 'wind'	Fagaceae							Cannon, C. H., Brendel, O., Deng, M., Hipp, A. L., Kremer, A., Kua, C. S., ... & Sork, V. L. (2018). Gaining a global perspective on Fagaceae genomic diversification and adaptation. New Phytologist, 218(3), 894-900.	Trigonobalanus 3A/0D	all	inconclusive, insect probable	is treated as 'wind'
	Fagaceae							Manos, P. S., Zhou, Z. K., & Cannon, C. H. (2001). Systematics of Fagaceae: phylogenetic tests of reproductive trait evolution. International Journal of Plant Sciences, 162(6), 1361-1381.	Trigonobalanus	all	wind		Fagaceae							Manos, P. S., Zhou, Z. K., & Cannon, C. H. (2001). Systematics of Fagaceae: phylogenetic tests of reproductive trait evolution. International Journal of Plant Sciences, 162(6), 1361-1381.	Trigonobalanus	all	wind
	Flacourtiaceae	1	0	0	1	0	0
Flagellariaceae	Flagellariaceae	1	0	0	5	0	0						Flagellariaceae	1	0	0	5	0	0
Fouquieriaceae	Fouquieriaceae	1	0	0	11	0	0						Fouquieriaceae	1	0	0	11	0	0
Francoaceae	Francoaceae	3	0	0	7	0	0						Francoaceae	7	1	0	34	1	0
	Francoaceae							Weigend, M. (2005). Notes on the floral morphology in Vivianiaceae (Geraniales). Plant Systematics and Evolution, 253(1-4), 125-131. doi:10.1007/s00606-004-0273-5					Vivianiaceae total （WFO not, but transpanted）
													(merged) Francoaceae							Weigend, M. (2005). Notes on the floral morphology in Vivianiaceae (Geraniales). Plant Systematics and Evolution, 253(1-4), 125-131. doi:10.1007/s00606-004-0273-5	Balbisia	Balbisia gracilis	wind	One taxon (Balbisia B. gracilis) may be anemophilous.
Frankeniaceae	Frankeniaceae	1	0	0	81	0	0						Frankeniaceae	1	0	0	73	0	0
Garryaceae	Garryaceae	2	0	0	29	0	0						Garryaceae	2	0	0	27	0	0
Geissolomataceae	Geissolomataceae	1	0	0	1	0	0						Geissolomataceae	1	0	0	1	0	0
Gelsemiaceae	Gelsemiaceae	3	0	0	15	0	0						Gelsemiaceae	3	0	0	15	0	0
Gentianaceae	Gentianaceae	100	0	0	1888	0	0						Gentianaceae	110	0	0	1887	0	0
Geraniaceae	Geraniaceae	5	0	0	824	0	0						Geraniaceae	7	0	0	823	0	0
Gerrardinaceae	Gerrardinaceae	1	0	0	2	0	0						Gerrardinaceae	1	0	0	2	0	0
Gesneriaceae	Gesneriaceae	154	0	0	3512	0	0						Gesneriaceae	169	0	0	3690	0	0
Gisekiaceae	Gisekiaceae	1	0	0	9	0	0						Gisekiaceae	1	0	0	7	0	0
Gomortegaceae	Gomortegaceae	1	0	0	1	0	0						Gomortegaceae	1	0	0	1	0	0
Goodeniaceae	Goodeniaceae	7	0	0	482	0	0						Goodeniaceae	13	0	0	443	0	0
Goupiaceae	Goupiaceae	1	0	0	1	0	0						Goupiaceae	1	0	0	2	0	0
Griseliniaceae	Griseliniaceae	1	0	0	7	0	0	Renner, S. S. (2014). The relative and absolute frequencies of angiosperm sexual systems: dioecy, monoecy, gynodioecy, and an updated online database. American Journal of botany, 101(10), 1588-1610.	Griselinia		variable		Griseliniaceae	1	0	0	7	0	0	Renner, S. S. (2014). The relative and absolute frequencies of angiosperm sexual systems: dioecy, monoecy, gynodioecy, and an updated online database. American Journal of botany, 101(10), 1588-1614.	Griselinia	Griselinia	variable	not included
Grossulariaceae	Grossulariaceae	1	0	0	222	0	0						Grossulariaceae	1	0	0	208	0	0
Grubbiaceae	Grubbiaceae	1	0	0	3	0	0						Grubbiaceae	1	0	0	3	0	0
Guamatelaceae	Guamatelaceae	1	0	0	1	0	0						Guamatelaceae	1	0	0	1	0	0
Gunneraceae	Gunneraceae	2	1	0	84	60	0	Renner, S. S. (2014). The relative and absolute frequencies of angiosperm sexual systems: dioecy, monoecy, gynodioecy, and an updated online database. American Journal of botany, 101(10), 1588-1610.	Gunnera Gball 60A		wind		Gunneraceae	1	1	0	65	65	0	Renner, S. S. (2014). The relative and absolute frequencies of angiosperm sexual systems: dioecy, monoecy, gynodioecy, and an updated online database. American Journal of botany, 101(10), 1588-1614.	Gunnera 65A	Gunnera	wind
Gyrostemonaceae	Gyrostemonaceae total	5	5	0	22	22	0						Gyrostemonaceae total	5	5	0	19	19	0	Codonocarpus, Gyrostemon, Tersonia, Renner, S. S. (2014). The relative and absolute frequencies of angiosperm sexual systems: dioecy, monoecy, gynodioecy, and an updated online database. American Journal of botany, 101(10), 1588-1614.
	Gyrostemonaceae							Hufford, L. (1996). Developmental morphology of female flowers of Gyrostemon and Tersonia and floral evolution among Gyrostemonaceae. American Journal of Botany, 83(11), 1471-1487. doi:10.2307/2446102	Gyrostemon	Gyrostemon	wind	appears to be ane	Gyrostemonaceae							Hufford, L. (1996). Developmental morphology of female flowers of Gyrostemon and Tersonia and floral evolution among Gyrostemonaceae. American Journal of Botany, 83(11), 1471-1487. doi:10.2307/2446102	Gyrostemon	Gyrostemon	wind	appears to be ane
	Gyrostemonaceae							Keighery, G. J. (1981). The breeding system of Emblingia (Emblingiaceae). Plant Systematics and Evolution, 63-65.	ALL	ALL	wind	convincible	Gyrostemonaceae							Keighery, G. J. (1981). The breeding system of Emblingia (Emblingiaceae). Plant Systematics and Evolution, 63-65.	ALL	ALL	wind	convincible
	Gyrostemonaceae							Renner, S. S. (2014). The relative and absolute frequencies of angiosperm sexual systems: dioecy, monoecy, gynodioecy, and an updated online database. American Journal of botany, 101(10), 1588-1610.	Codonocarpus		wind		Gyrostemonaceae							Renner, S. S. (2014). The relative and absolute frequencies of angiosperm sexual systems: dioecy, monoecy, gynodioecy, and an updated online database. American Journal of botany, 101(10), 1588-1614.	Codonocarpus	Codonocarpus	wind
	Gyrostemonaceae							Renner, S. S. (2014). The relative and absolute frequencies of angiosperm sexual systems: dioecy, monoecy, gynodioecy, and an updated online database. American Journal of botany, 101(10), 1588-1610.	Gyrostemon		wind		Gyrostemonaceae							Renner, S. S. (2014). The relative and absolute frequencies of angiosperm sexual systems: dioecy, monoecy, gynodioecy, and an updated online database. American Journal of botany, 101(10), 1588-1614.	Gyrostemon	Gyrostemon	wind
	Gyrostemonaceae							Renner, S. S. (2014). The relative and absolute frequencies of angiosperm sexual systems: dioecy, monoecy, gynodioecy, and an updated online database. American Journal of botany, 101(10), 1588-1610.	Tersonia		wind		Gyrostemonaceae							Renner, S. S. (2014). The relative and absolute frequencies of angiosperm sexual systems: dioecy, monoecy, gynodioecy, and an updated online database. American Journal of botany, 101(10), 1588-1614.	Tersonia	Tersonia	wind
Haemodoraceae	Haemodoraceae	14	0	0	114	0	0						Haemodoraceae	14	0	0	109	0	0
Halophytaceae	Halophytaceae total	1	1	0	1	1	0						Halophytaceae total	1	1	0	1	1	0
	Halophytaceae							Pozner, R., & Cocucci, A. (2006). Floral structure, anther development, and pollen dispersal of Halophytum ameghinoi (Halophytaceae). International Journal of Plant Sciences, 167(6), 1091-1098. doi:10.1086/508064	Halophytum	Halophytum ameghinoi	wind	Anemophily is confirmed (Plantago-type syndrome), and field studies of pollen release showed a subtle mechanism involving rigid anther wall structure, versatile anther insertion, and abaxial subterminal pores	Halophytaceae							Pozner, R., & Cocucci, A. (2006). Floral structure, anther development, and pollen dispersal of Halophytum ameghinoi (Halophytaceae). International Journal of Plant Sciences, 167(6), 1091-1098. doi:10.1086/508064	Halophytum	Halophytum ameghinoi	wind	Anemophily is confirmed (Plantago-type syndrome), and field studies of pollen release showed a subtle mechanism involving rigid anther wall structure, versatile anther insertion, and abaxial subterminal pores
Haloragaceae	Haloragaceae total	8	8	0	167	167	0						Haloragaceae total	7	7	0	161	161	0
	Haloragaceae							Ackerman, J. D. (2000). Abiotic pollen and pollination: ecological, functional, and evolutionary perspectives. Plant Systematics and Evolution, 222, 167-185.	ALL	ALL	wind		Haloragaceae							Ackerman, J. D. (2000). Abiotic pollen and pollination: ecological, functional, and evolutionary perspectives. Plant Systematics and Evolution, 222, 167-185.	ALL	ALL	wind
	Haloragaceae							Anderson, G. J., Bernardello, G., Stuessy, T. F., & Crawford, D. J. (2001). Breeding system and pollination of selected plants endemic to Juan Fernandez Islands. American Journal of Botany, 88(2), 220-233. doi:10.2307/2657021	Haloragis	Haloragis masatierrana	wind		Haloragaceae							Anderson, G. J., Bernardello, G., Stuessy, T. F., & Crawford, D. J. (2001). Breeding system and pollination of selected plants endemic to Juan Fernandez Islands. American Journal of Botany, 88(2), 220-233. doi:10.2307/2657021	Haloragis	Haloragis masatierrana	wind
	Haloragaceae							Kevan, P. G., & Godglick, B. (2017). High incidence and correlates of dioecy in the flora of the Canadian Arctic Archipelago. Arctic Science, 3(4), 745-755. doi:10.1139/as-2016-0143	Myriophyllum	Myriophyllum sibiricum Komarov	Likely wind		Haloragaceae							Kevan, P. G., & Godglick, B. (2017). High incidence and correlates of dioecy in the flora of the Canadian Arctic Archipelago. Arctic Science, 3(4), 745-755. doi:10.1139/as-2016-0143	Myriophyllum	Myriophyllum sibiricum Komarov	Likely wind
	Haloragaceae							Renner, S. S. (2014). The relative and absolute frequencies of angiosperm sexual systems: dioecy, monoecy, gynodioecy, and an updated online database. American Journal of botany, 101(10), 1588-1610.	Myriophyllum		wind		Haloragaceae							Renner, S. S. (2014). The relative and absolute frequencies of angiosperm sexual systems: dioecy, monoecy, gynodioecy, and an updated online database. American Journal of botany, 101(10), 1588-1614.	Myriophyllum	Myriophyllum	wind
Hamamelidaceae	Hamamelidaceae total	31	1	2	127	22	2						Hamamelidaceae total	26	1	2	107	15	2
	Hamamelidaceae							Ackerman, J. D. (2000). Abiotic pollen and pollination: ecological, functional, and evolutionary perspectives. Plant Systematics and Evolution, 222, 167-185.	Liquidambar ALL 22A	Liquidambar	wind		Hamamelidaceae							Ackerman, J. D. (2000). Abiotic pollen and pollination: ecological, functional, and evolutionary perspectives. Plant Systematics and Evolution, 222, 167-185.	Liquidambar WFO15A	Liquidambar	wind
	Hamamelidaceae							Abrahamczyk, S., Struck, J. H., & Weigend, M. (2023). The best of two worlds: ecology and evolution of ambophilous plants. Biological Reviews, 98(2), 391-459.	Disanthus 1D	Disanthus cercidifolius var. longipes	dual		Hamamelidaceae							Abrahamczyk, S., Struck, J. H., & Weigend, M. (2023). The best of two worlds: ecology and evolution of ambophilous plants. Biological Reviews, 98(2), 391-459.	Disanthus 1D	Disanthus cercidifolius var. longipes	dual
	Hamamelidaceae							Abrahamczyk, S., Struck, J. H., & Weigend, M. (2023). The best of two worlds: ecology and evolution of ambophilous plants. Biological Reviews, 98(2), 391-474.	Hamamelis 1D	Hamamelis virginiana	dual		Hamamelidaceae							Abrahamczyk, S., Struck, J. H., & Weigend, M. (2023). The best of two worlds: ecology and evolution of ambophilous plants. Biological Reviews, 98(2), 391-474.	Hamamelis 1D	Hamamelis virginiana	dual
Hanguanaceae	Hanguanaceae	1	1	0	15	15	0	Renner, S. S. (2014). The relative and absolute frequencies of angiosperm sexual systems: dioecy, monoecy, gynodioecy, and an updated online database. American Journal of botany, 101(10), 1588-1610.	Hanguana		wind		Hanguanaceae	1	1	0	18	18	0	Renner, S. S. (2014). The relative and absolute frequencies of angiosperm sexual systems: dioecy, monoecy, gynodioecy, and an updated online database. American Journal of botany, 101(10), 1588-1614.	Hanguana	Hanguana	wind
Heliconiaceae	Heliconiaceae	1	0	0	210	0	0						Heliconiaceae	1	0	0	206	0	0
	Heliotropiaceae	5	0	0	462	0	0
Helwingiaceae	Helwingiaceae total	1	0	1	6	0	1						Helwingiaceae total	1	0	1	4	0	1
	Helwingiaceae							Ao, C., & Tobe, H. (2015). Floral morphology and embryology of Helwingia (Helwingiaceae, Aquifoliales): systematic and evolutionary implications. Journal of plant research, 128(1), 161-175.	Helwingia	Helwingia japonica	dual		Helwingiaceae							Ao, C., & Tobe, H. (2015). Floral morphology and embryology of Helwingia (Helwingiaceae, Aquifoliales): systematic and evolutionary implications. Journal of plant research, 128(1), 161-175.	Helwingia	Helwingia japonica	dual
	Helwingiaceae							Wu, T., Tang, J., & Huang, S. Q. (2020). Foraging behavior and pollination efficiency of generalist insects in an understory dioecious shrub Helwingia japonica. American Journal of Botany, 107(9), 1274-1282.		Helwingia japonica	ENTO	not ambo	Helwingiaceae							Wu, T., Tang, J., & Huang, S. Q. (2020). Foraging behavior and pollination efficiency of generalist insects in an understory dioecious shrub Helwingia japonica. American Journal of Botany, 107(9), 1274-1282.		Helwingia japonica	ENTO	not ambophily
Hernandiaceae	Hernandiaceae	5	0	0	72	0	0						Hernandiaceae	4	0	0	74	0	0
Himantandraceae	Himantandraceae	1	0	0	1	0	0						Himantandraceae	1	0	0	1	0	0
	Hoplestigmataceae	1	0	0	2	0	0
Huaceae	Huaceae	2	0	0	4	0	0						Huaceae	2	0	0	5	0	0
Humiriaceae	Humiriaceae	8	0	0	71	0	0						Humiriaceae	8	0	0	66	0	0
Hydatellaceae	Hydatellaceae total	1	1	0	12	12	0						Hydatellaceae total	1	1	0	12	12	0
	Hydatellaceae							Ackerman, J. D. (2000). Abiotic pollen and pollination: ecological, functional, and evolutionary perspectives. Plant Systematics and Evolution, 222, 167-185.	ALL	ALL	wind		Hydatellaceae							Ackerman, J. D. (2000). Abiotic pollen and pollination: ecological, functional, and evolutionary perspectives. Plant Systematics and Evolution, 222, 167-185.	ALL	ALL	wind
	Hydnoraceae	3	0	0	17	0	0						Hydrangeaceae	8	0	0	208	0	0
Hydrangeaceae	Hydrangeaceae	9	0	0	234	0	0
Hydrocharitaceae	Hydrocharitaceae total	18	18	0	138	138	0						Hydrocharitaceae total	14	14	0	140	140	0
	Najadaceae							Ackerman, J. D. (2000). Abiotic pollen and pollination: ecological, functional, and evolutionary perspectives. Plant Systematics and Evolution, 222, 167-185.	ALL	ALL	hyp-water		Najadaceae							Ackerman, J. D. (2000). Abiotic pollen and pollination: ecological, functional, and evolutionary perspectives. Plant Systematics and Evolution, 222, 167-185.	ALL	ALL	hyp-water
	Hydrocharitaceae							Appert, O. (1996). The distribution and biology of Appertiella (Hydrocharitaceae). Botanica Helvetica, 106(1), 57-71. Retrieved from <Go to ISI>://WOS:A1996VD14600006	Appertiella ALL GB 1A	Appertiella	water	water	Hydrocharitaceae							Appert, O. (1996). The distribution and biology of Appertiella (Hydrocharitaceae). Botanica Helvetica, 106(1), 57-71. Retrieved from <Go to ISI>://WOS:A1996VD14600006	Appertiella WFO 1A	Appertiella	water	water
	Hydrocharitaceae							Renner, S. S. (2014). The relative and absolute frequencies of angiosperm sexual systems: dioecy, monoecy, gynodioecy, and an updated online database. American Journal of botany, 101(10), 1588-1610.	Blyxa gball 14A	Blyxa	wind		Hydrocharitaceae							Jiang, M. Y., & Kadono, Y. (2001). Seasonal growth and reproductive ecology of two threatened aquatic macrophytes, Blyxa aubertii and B-echinosperma (Hydrocharitaceae), in irrigation ponds of south-western Japan. Ecological Research, 16(2), 249-256. doi:10.1046/j.1440-1703.2001.00390.x	Blyxa	Blyxa aubertii	water
	Hydrocharitaceae							Jiang, M. Y., & Kadono, Y. (2001). Seasonal growth and reproductive ecology of two threatened aquatic macrophytes, Blyxa aubertii and B-echinosperma (Hydrocharitaceae), in irrigation ponds of south-western Japan. Ecological Research, 16(2), 249-256. doi:10.1046/j.1440-1703.2001.00390.x	Blyxa	Blyxa aubertii	water		Hydrocharitaceae							Renner, S. S. (2014). The relative and absolute frequencies of angiosperm sexual systems: dioecy, monoecy, gynodioecy, and an updated online database. American Journal of botany, 101(10), 1588-1614.	Blyxa WFOall 13A	Blyxa	wind
	Hydrocharitaceae							Renner, S. S. (2014). The relative and absolute frequencies of angiosperm sexual systems: dioecy, monoecy, gynodioecy, and an updated online database. American Journal of botany, 101(10), 1588-1610.	Elodea	Elodea	water		Hydrocharitaceae							Les, D. H., Cleland, M. A., & Waycott, M. (1997). Phylogenetic studies in alismatidae, II: Evolution of marine angiosperms (seagrasses) and hydrophily. Systematic Botany, 22(3), 443-463. doi:10.2307/2419827	Elodea	Elodea 5 spp	water
	Hydrocharitaceae							Les, D. H., Cleland, M. A., & Waycott, M. (1997). Phylogenetic studies in alismatidae, II: Evolution of marine angiosperms (seagrasses) and hydrophily. Systematic Botany, 22(3), 443-463. doi:10.2307/2419827	Elodea ALL GB 9A	Elodea 5 spp	water		Hydrocharitaceae							Renner, S. S. (2014). The relative and absolute frequencies of angiosperm sexual systems: dioecy, monoecy, gynodioecy, and an updated online database. American Journal of botany, 101(10), 1588-1615.	Elodea WFOall 11A	Elodea	water
	Hydrocharitaceae							Renner, S. S. (2014). The relative and absolute frequencies of angiosperm sexual systems: dioecy, monoecy, gynodioecy, and an updated online database. American Journal of botany, 101(10), 1588-1610.	Enhalus gball 1A	Enhalus	variable		Hydrocharitaceae							Renner, S. S. (2014). The relative and absolute frequencies of angiosperm sexual systems: dioecy, monoecy, gynodioecy, and an updated online database. American Journal of botany, 101(10), 1588-1616.	Enhalus	Enhalus	variable
	Hydrocharitaceae							Ackerman, J. D. (2000). Abiotic pollen and pollination: ecological, functional, and evolutionary perspectives. Plant Systematics and Evolution, 222, 167-185.	Halophila	Halophila	water		Hydrocharitaceae							Ackerman, J. D. (2000). Abiotic pollen and pollination: ecological, functional, and evolutionary perspectives. Plant Systematics and Evolution, 222, 167-185.	Halophila	Halophila	water
	Hydrocharitaceae							Renner, S. S. (2014). The relative and absolute frequencies of angiosperm sexual systems: dioecy, monoecy, gynodioecy, and an updated online database. American Journal of botany, 101(10), 1588-1610.	Halophila	Halophila	water		Hydrocharitaceae							Les, D. H., Cleland, M. A., & Waycott, M. (1997). Phylogenetic studies in alismatidae, II: Evolution of marine angiosperms (seagrasses) and hydrophily. Systematic Botany, 22(3), 443-463. doi:10.2307/2419828	Halophila	Halophila 10	water
	Hydrocharitaceae							Les, D. H., Cleland, M. A., & Waycott, M. (1997). Phylogenetic studies in alismatidae, II: Evolution of marine angiosperms (seagrasses) and hydrophily. Systematic Botany, 22(3), 443-463. doi:10.2307/2419828	Halophila ALL GB 18A	Halophila 10	water		Hydrocharitaceae							Renner, S. S. (2014). The relative and absolute frequencies of angiosperm sexual systems: dioecy, monoecy, gynodioecy, and an updated online database. American Journal of botany, 101(10), 1588-1617.	Halophila WFOall 21A	Halophila	water
	Hydrocharitaceae							Zhang, Q., Fu, W. L., Wang, X. F., & Huang, L. J. (2020). Ingenious floral structure drives explosive pollination in Hydrilla verticillata (Hydrocharitaceae). Plant Biology, 22(3), 480-486. doi:10.1111/plb.13085	Hydrilla	Hydrilla verticillata (Hydrocharitaceae)	water		Hydrocharitaceae							Zhang, Q., Fu, W. L., Wang, X. F., & Huang, L. J. (2020). Ingenious floral structure drives explosive pollination in Hydrilla verticillata (Hydrocharitaceae). Plant Biology, 22(3), 480-486. doi:10.1111/plb.13085	Hydrilla	Hydrilla verticillata (Hydrocharitaceae)	water
	Hydrocharitaceae							Les, D. H., Cleland, M. A., & Waycott, M. (1997). Phylogenetic studies in alismatidae, II: Evolution of marine angiosperms (seagrasses) and hydrophily. Systematic Botany, 22(3), 443-463. doi:10.2307/2419820	Hydrilla	Hydrilla 10	wind		Hydrocharitaceae							Les, D. H., Cleland, M. A., & Waycott, M. (1997). Phylogenetic studies in alismatidae, II: Evolution of marine angiosperms (seagrasses) and hydrophily. Systematic Botany, 22(3), 443-463. doi:10.2307/2419820	Hydrilla	Hydrilla 10	wind
	Hydrocharitaceae							Renner, S. S. (2014). The relative and absolute frequencies of angiosperm sexual systems: dioecy, monoecy, gynodioecy, and an updated online database. American Journal of botany, 101(10), 1588-1610.	Hydrilla	Hydrilla	water		Hydrocharitaceae							Ackerman, J. D. (2000). Abiotic pollen and pollination: ecological, functional, and evolutionary perspectives. Plant Systematics and Evolution, 222, 167-185.	Hydrilla	Hydrilla	water
	Hydrocharitaceae							Ackerman, J. D. (2000). Abiotic pollen and pollination: ecological, functional, and evolutionary perspectives. Plant Systematics and Evolution, 222, 167-185.	Hydrilla ALL GB 1A	Hydrilla	water		Hydrocharitaceae							Renner, S. S. (2014). The relative and absolute frequencies of angiosperm sexual systems: dioecy, monoecy, gynodioecy, and an updated online database. American Journal of botany, 101(10), 1588-1618.	Hydrilla WFOall 1A	Hydrilla	water
	Hydrocharitaceae							Renner, S. S. (2014). The relative and absolute frequencies of angiosperm sexual systems: dioecy, monoecy, gynodioecy, and an updated online database. American Journal of botany, 101(10), 1588-1610.	Hydrocharis gball 6A	Hydrocharis	water		Hydrocharitaceae							Renner, S. S. (2014). The relative and absolute frequencies of angiosperm sexual systems: dioecy, monoecy, gynodioecy, and an updated online database. American Journal of botany, 101(10), 1588-1619.	Hydrocharis WFOall 6A	Hydrocharis	water
	Hydrocharitaceae							Renner, S. S. (2014). The relative and absolute frequencies of angiosperm sexual systems: dioecy, monoecy, gynodioecy, and an updated online database. American Journal of botany, 101(10), 1588-1610.	Hydromystria [Gbno,=hydrocharis]	Hydromystria	wind		Hydrocharitaceae							Renner, S. S. (2014). The relative and absolute frequencies of angiosperm sexual systems: dioecy, monoecy, gynodioecy, and an updated online database. American Journal of botany, 101(10), 1588-1620.	Hydromystria(NOT) WFOnetaccall (=Hydrocharis)	Hydromystria	wind
	Hydrocharitaceae							Renner, S. S. (2014). The relative and absolute frequencies of angiosperm sexual systems: dioecy, monoecy, gynodioecy, and an updated online database. American Journal of botany, 101(10), 1588-1610.	Lagarosiphon gball 9A	Lagarosiphon	water		Hydrocharitaceae							Renner, S. S. (2014). The relative and absolute frequencies of angiosperm sexual systems: dioecy, monoecy, gynodioecy, and an updated online database. American Journal of botany, 101(10), 1588-1621.	Lagarosiphon WFOall 9A	Lagarosiphon	water
	Hydrocharitaceae							Les, D. H., Cleland, M. A., & Waycott, M. (1997). Phylogenetic studies in alismatidae, II: Evolution of marine angiosperms (seagrasses) and hydrophily. Systematic Botany, 22(3), 443-463. doi:10.2307/2419821	Limnobium ALL GB no	Limnobium 2	wind, Ento		Hydrocharitaceae							Les, D. H., Cleland, M. A., & Waycott, M. (1997). Phylogenetic studies in alismatidae, II: Evolution of marine angiosperms (seagrasses) and hydrophily. Systematic Botany, 22(3), 443-463. doi:10.2307/2419821	Limnobium WFO 17A	Limnobium 2	wind, Ento
	Hydrocharitaceae							Renner, S. S. (2014). The relative and absolute frequencies of angiosperm sexual systems: dioecy, monoecy, gynodioecy, and an updated online database. American Journal of botany, 101(10), 1588-1610.	Maidenia [Gbno, =Trachymene]	Maidenia	water		Hydrocharitaceae							Renner, S. S. (2014). The relative and absolute frequencies of angiosperm sexual systems: dioecy, monoecy, gynodioecy, and an updated online database. American Journal of botany, 101(10), 1588-1622.	Maidenia WFOnetacc=0(=Trachymene, 63A)	Maidenia	water
	Najadaceae							Huang, S. Q., Guo, Y. H., Robert, G. W., Shi, Y. H., & Sun, K. (2001). Mechanism of underwater pollination in Najas marina (Najadaceae). Aquatic Botany, 70(1), 67-78. doi:10.1016/s0304-3770(00)00141-8	Najas	Najas marina	water		Najadaceae							Huang, S. Q., Guo, Y. H., Robert, G. W., Shi, Y. H., & Sun, K. (2001). Mechanism of underwater pollination in Najas marina (Najadaceae). Aquatic Botany, 70(1), 67-78. doi:10.1016/s0304-3770(00)00141-8	Najas	Najas marina	water
	Hydrocharitaceae							Les, D. H., Cleland, M. A., & Waycott, M. (1997). Phylogenetic studies in alismatidae, II: Evolution of marine angiosperms (seagrasses) and hydrophily. Systematic Botany, 22(3), 443-463. doi:10.2307/2419829	Najas	Najas 45	water		Hydrocharitaceae							Les, D. H., Cleland, M. A., & Waycott, M. (1997). Phylogenetic studies in alismatidae, II: Evolution of marine angiosperms (seagrasses) and hydrophily. Systematic Botany, 22(3), 443-463. doi:10.2307/2419829	Najas	Najas 45	water
	Hydrocharitaceae							Renner, S. S. (2014). The relative and absolute frequencies of angiosperm sexual systems: dioecy, monoecy, gynodioecy, and an updated online database. American Journal of botany, 101(10), 1588-1610.	Najas	Najas	water		Hydrocharitaceae							Les, D. H., Sheldon, S. P., & Tippery, N. P. (2010). Hybridization in Hydrophiles: Natural Interspecific Hybrids in Najas (Hydrocharitaceae). Systematic Botany, 35(4), 736-744. doi:10.1600/036364410x539826	Najas	Najas(从Najacaceae归并过来)	water
	Hydrocharitaceae							Les, D. H., Sheldon, S. P., & Tippery, N. P. (2010). Hybridization in Hydrophiles: Natural Interspecific Hybrids in Najas (Hydrocharitaceae). Systematic Botany, 35(4), 736-744. doi:10.1600/036364410x539826	Najas ALL GB 36A	Najas(从Najacaceae归并过来)	water		Hydrocharitaceae							Renner, S. S. (2014). The relative and absolute frequencies of angiosperm sexual systems: dioecy, monoecy, gynodioecy, and an updated online database. American Journal of botany, 101(10), 1588-1623.	Najas WFOall 39A	Najas	water
	Hydrocharitaceae							Renner, S. S. (2014). The relative and absolute frequencies of angiosperm sexual systems: dioecy, monoecy, gynodioecy, and an updated online database. American Journal of botany, 101(10), 1588-1610.	Nechamandra gball 1A	Nechamandra	water; wind		Hydrocharitaceae							Renner, S. S. (2014). The relative and absolute frequencies of angiosperm sexual systems: dioecy, monoecy, gynodioecy, and an updated online database. American Journal of botany, 101(10), 1588-1624.	Nechamandra WFOall 1A	Nechamandra	water; wind
	Hydrocharitaceae							Renner, S. S. (2014). The relative and absolute frequencies of angiosperm sexual systems: dioecy, monoecy, gynodioecy, and an updated online database. American Journal of botany, 101(10), 1588-1610.	Ottelia gball 22A	Ottelia	wind		Hydrocharitaceae							Renner, S. S. (2014). The relative and absolute frequencies of angiosperm sexual systems: dioecy, monoecy, gynodioecy, and an updated online database. American Journal of botany, 101(10), 1588-1625.	Ottelia WFOall 20A	Ottelia	wind
	Hydrocharitaceae							Renner, S. S. (2014). The relative and absolute frequencies of angiosperm sexual systems: dioecy, monoecy, gynodioecy, and an updated online database. American Journal of botany, 101(10), 1588-1610.	Stratiotes gball 1A	Stratiotes	wind		Hydrocharitaceae							Renner, S. S. (2014). The relative and absolute frequencies of angiosperm sexual systems: dioecy, monoecy, gynodioecy, and an updated online database. American Journal of botany, 101(10), 1588-1626.	Stratiotes WFOall 1A	Stratiotes	wind
	Hydrocharitaceae							van Tussenbroek, B. I., Wong, J. G. R., & Marquez-Guzman, J. (2008). Synchronized anthesis and predation on pollen in the marine angiosperm Thalassia testudinum (Hydrocharitaceae). Marine Ecology Progress Series, 354, 119-124. doi:10.3354/meps07212	Thalassia	Thalassia testudinum	water		Hydrocharitaceae							van Tussenbroek, B. I., Wong, J. G. R., & Marquez-Guzman, J. (2008). Synchronized anthesis and predation on pollen in the marine angiosperm Thalassia testudinum (Hydrocharitaceae). Marine Ecology Progress Series, 354, 119-124. doi:10.3354/meps07212	Thalassia	Thalassia testudinum	water
	Hydrocharitaceae							van Tussenbroek, B. I., Montero, M. M., Wong, R., Santos, M. G. B., & Guzman, J. M. (2010). Pollen limitation in a dioecious seagrass: evidence from a field experiment. Marine Ecology Progress Series, 419, 283-288. doi:10.3354/meps08870	Thalassia	Thalassia testudinum	water	hydrophilous dioecious seagrass Thalassia testudinum	Hydrocharitaceae							van Tussenbroek, B. I., Montero, M. M., Wong, R., Santos, M. G. B., & Guzman, J. M. (2010). Pollen limitation in a dioecious seagrass: evidence from a field experiment. Marine Ecology Progress Series, 419, 283-288. doi:10.3354/meps08870	Thalassia	Thalassia testudinum	water	hydrophilous dioecious seagrass Thalassia testudinum
	Hydrocharitaceae							Les, D. H., Cleland, M. A., & Waycott, M. (1997). Phylogenetic studies in alismatidae, II: Evolution of marine angiosperms (seagrasses) and hydrophily. Systematic Botany, 22(3), 443-463. doi:10.2307/2419830	Thalassia	Thalassia 2	water		Hydrocharitaceae							Les, D. H., Cleland, M. A., & Waycott, M. (1997). Phylogenetic studies in alismatidae, II: Evolution of marine angiosperms (seagrasses) and hydrophily. Systematic Botany, 22(3), 443-463. doi:10.2307/2419830	Thalassia	Thalassia 2	water
	Hydrocharitaceae							Renner, S. S. (2014). The relative and absolute frequencies of angiosperm sexual systems: dioecy, monoecy, gynodioecy, and an updated online database. American Journal of botany, 101(10), 1588-1610.	Thalassia	Thalassia	water		Hydrocharitaceae							Ackerman, J. D. (2000). Abiotic pollen and pollination: ecological, functional, and evolutionary perspectives. Plant Systematics and Evolution, 222, 167-185.	Thalassia	Thalassia	water
	Hydrocharitaceae							Ackerman, J. D. (2000). Abiotic pollen and pollination: ecological, functional, and evolutionary perspectives. Plant Systematics and Evolution, 222, 167-185.	Thalassia ALL GB 2A	Thalassia	water		Hydrocharitaceae							Renner, S. S. (2014). The relative and absolute frequencies of angiosperm sexual systems: dioecy, monoecy, gynodioecy, and an updated online database. American Journal of botany, 101(10), 1588-1627.	Thalassia WFO 2A	Thalassia	water
	Hydrocharitaceae							Sullivan, G., & Titus, J. E. (1996). Physical site characteristics limit pollination and fruit set in the dioecious hydrophilous species, Vallisneria americana. Oecologia, 108(2), 285-292. doi:10.1007/bf00334653	Vallisneria	Vallisneria americana	water	hydrophilous	Hydrocharitaceae							Sullivan, G., & Titus, J. E. (1996). Physical site characteristics limit pollination and fruit set in the dioecious hydrophilous species, Vallisneria americana. Oecologia, 108(2), 285-292. doi:10.1007/bf00334653	Vallisneria	Vallisneria americana	water	hydrophilous
	Hydrocharitaceae							Renner, S. S. (2014). The relative and absolute frequencies of angiosperm sexual systems: dioecy, monoecy, gynodioecy, and an updated online database. American Journal of botany, 101(10), 1588-1610.	Vallisneria	Vallisneria	water		Hydrocharitaceae							Ackerman, J. D. (2000). Abiotic pollen and pollination: ecological, functional, and evolutionary perspectives. Plant Systematics and Evolution, 222, 167-185.	Vallisneria	Vallisneria	water
	Hydrocharitaceae							Ackerman, J. D. (2000). Abiotic pollen and pollination: ecological, functional, and evolutionary perspectives. Plant Systematics and Evolution, 222, 167-185.	Vallisneria ALL GB 12A	Vallisneria	water		Hydrocharitaceae							Renner, S. S. (2014). The relative and absolute frequencies of angiosperm sexual systems: dioecy, monoecy, gynodioecy, and an updated online database. American Journal of botany, 101(10), 1588-1628.	Vallisneria WFO 14A	Vallisneria	water
Hydroleaceae	Hydroleaceae	1	0	0	11	0	0						Hydroleaceae	1	0	0	14	0	0
	Hydrophyllaceae	12	0	0	253	0	0
Hydrostachyaceae	Hydrostachyaceae total	1	1	0	21	21	0						Hydrostachyaceae total	1	1	0	21	21	0
	Hydrostachyaceae							Ackerman, J. D. (2000). Abiotic pollen and pollination: ecological, functional, and evolutionary perspectives. Plant Systematics and Evolution, 222, 167-185.	ALL	All	wind		Hydrostachyaceae							Ackerman, J. D. (2000). Abiotic pollen and pollination: ecological, functional, and evolutionary perspectives. Plant Systematics and Evolution, 222, 167-185.	ALL	all	wind
	Hydrostachyaceae								Hydrostachys		Wind?
Hypericaceae	Hypericaceae	7	0	0	634	0	0						Hypericaceae	6	0	0	628	0	0
Hypoxidaceae	Hypoxidaceae	5	0	0	158	0	0						Hypoxidaceae	5	0	0	164	0	0
	Hypseocharitaceae	1	0	0	6	0	0
Icacinaceae	Icacinaceae	33	0	0	181	0	0						Icacinaceae	27	0	0	191	0	0
Iridaceae	Iridaceae	71	0	0	2523	0	0						Iridaceae	69	0	0	2549	0	0
Irvingiaceae	Irvingiaceae	3	0	0	11	0	0						Irvingiaceae	4	0	0	14	0	0
Iteaceae	Iteaceae	2	0	0	22	0	0						Iteaceae	2	0	0	24	0	0
	Ixerbaceae	1	0	0	1	0	0						Ixioliriaceae	1	0	0	5	0	0
Ixioliriaceae	Ixioliriaceae	1	0	0	5	0	0						Ixonanthaceae	4	0	0	18	0	0
Ixonanthaceae	Ixonanthaceae	5	0	0	19	0	0
Joinvilleaceae	Joinvilleaceae	1	0	0	4	0	0						Joinvilleaceae	1	0	0	4	0	0
Juglandaceae	Juglandaceae total	26	26	0	181	181	0						Juglandaceae total	9	9	0	88	88	0
	Juglandaceae							Ackerman, J. D. (2000). Abiotic pollen and pollination: ecological, functional, and evolutionary perspectives. Plant Systematics and Evolution, 222, 167-185.	ALL	all	wind		Juglandaceae							Ackerman, J. D. (2000). Abiotic pollen and pollination: ecological, functional, and evolutionary perspectives. Plant Systematics and Evolution, 222, 167-185.	ALL	all	wind
	Juglandaceae							Bai, W. N., Zeng, Y. F., Liao, W. J., & Zhang, D. Y. (2006). Flowering phenology and wind-pollination efficacy of heterodichogamous Juglans mandshurica (Juglandaceae). Annals of Botany, 98(2), 397-402. doi:10.1093/aob/mcl111	Juglans	Juglans mandshurica (Juglandaceae)	wind		Juglandaceae							Bai, W. N., Zeng, Y. F., Liao, W. J., & Zhang, D. Y. (2006). Flowering phenology and wind-pollination efficacy of heterodichogamous Juglans mandshurica (Juglandaceae). Annals of Botany, 98(2), 397-402. doi:10.1093/aob/mcl111	Juglans	Juglans mandshurica (Juglandaceae)	wind
	Juglandaceae							Bai, W. N., Zeng, Y. F., & Zhang, D. Y. (2007). Mating patterns and pollen dispersal in a heterodichogamous tree, Juglans mandshurica (Juglandaceae). New Phytologist, 176(3), 699-707. doi:10.1111/j.1469-8137.2007.02202.x	Juglans	Juglans mandshurica (Juglandaceae)	wind		Juglandaceae							Bai, W. N., Zeng, Y. F., & Zhang, D. Y. (2007). Mating patterns and pollen dispersal in a heterodichogamous tree, Juglans mandshurica (Juglandaceae). New Phytologist, 176(3), 699-707. doi:10.1111/j.1469-8137.2007.02202.x	Juglans	Juglans mandshurica (Juglandaceae)	wind
	Juglandaceae							Wang, Z. F., Lian, J. Y., Ye, W. H., Cao, H. L., Zhang, Q. M., & Wang, Z. M. (2016). Pollen and seed flow under different predominant winds in wind-pollinated and wind-dispersed species Engelhardia roxburghiana. Tree Genetics & Genomes, 12(2), 16. doi:10.1007/s11295-016-0973-3	Engelhardia	wind-pollinated and wind-dispersed species Engelhardia roxburghiana	wind		Juglandaceae							Wang, Z. F., Lian, J. Y., Ye, W. H., Cao, H. L., Zhang, Q. M., & Wang, Z. M. (2016). Pollen and seed flow under different predominant winds in wind-pollinated and wind-dispersed species Engelhardia roxburghiana. Tree Genetics & Genomes, 12(2), 16. doi:10.1007/s11295-016-0973-3	Engelhardia	wind-pollinated and wind-dispersed species Engelhardia roxburghiana	wind
	Juglandaceae							Adams-Groom, B., Skjoth, C. A., Baker, M., & Welch, T. E. (2017). Modelled and observed surface soil pollen deposition distance curves for isolated trees of Carpinus betulus, Cedrus atlantica, Juglans nigra and Platanus acerifolia. Aerobiologia, 33(3), 407-416. doi:10.1007/s10453-017-9479-3	Juglans	Juglans nigra	wind		Juglandaceae							Adams-Groom, B., Skjoth, C. A., Baker, M., & Welch, T. E. (2017). Modelled and observed surface soil pollen deposition distance curves for isolated trees of Carpinus betulus, Cedrus atlantica, Juglans nigra and Platanus acerifolia. Aerobiologia, 33(3), 407-416. doi:10.1007/s10453-017-9479-3	Juglans	Juglans nigra	wind
	Juglandaceae							Jia, Z., Wang, G., Xuan, J., Zhang, J., Zhai, M., Jia, X., . . . Li, M. (2018). Comparative Transcriptome Analysis of Pecan Female and Male Inflorescences. Russian Journal of Plant Physiology, 65(2), 186-196. doi:10.1134/s1021443718020139	Carya	Pecan (Carya illinoinensis (Wangenh.) K.Koch) is a popular long-lived diploid tree	wind		Juglandaceae							Jia, Z., Wang, G., Xuan, J., Zhang, J., Zhai, M., Jia, X., . . . Li, M. (2018). Comparative Transcriptome Analysis of Pecan Female and Male Inflorescences. Russian Journal of Plant Physiology, 65(2), 186-196. doi:10.1134/s1021443718020139	Carya	Pecan (Carya illinoinensis (Wangenh.) K.Koch) is a popular long-lived diploid tree	wind
	Juglandaceae							Cao, G. X., Li, R. T., Li, L., Zeng, H., & Wang, J. Y. (2020). Gender specialization and factors affecting fruit set of the wind-pollinated heterodichogamous Juglans regia. Plant Species Biology, 35(2), 138-146. doi:10.1111/1442-1984.12268	Juglans	Juglans regia	wind		Juglandaceae							Cao, G. X., Li, R. T., Li, L., Zeng, H., & Wang, J. Y. (2020). Gender specialization and factors affecting fruit set of the wind-pollinated heterodichogamous Juglans regia. Plant Species Biology, 35(2), 138-146. doi:10.1111/1442-1984.12268	Juglans	Juglans regia	wind
	Juglandaceae							Dowding, P. (1987). WIND POLLINATION MECHANISMS AND AEROBIOLOGY. International Review of Cytology-a Survey of Cell Biology, 107, 421-437. doi:10.1016/s0074-7696(08)61084-68	Juglans	Juglans regia	wind		Juglandaceae							Dowding, P. (1987). WIND POLLINATION MECHANISMS AND AEROBIOLOGY. International Review of Cytology-a Survey of Cell Biology, 107, 421-437. doi:10.1016/s0074-7696(08)61084-68	Juglans	Juglans regia	wind
	Juglandaceae							Regal, P. J. (1982). POLLINATION BY WIND AND ANIMALS - ECOLOGY OF GEOGRAPHIC PATTERNS. Annual Review of Ecology and Systematics, 13, 497-524. doi:10.1146/annurev.es.13.110182.002443	Juglans	Juglans all	wind		Juglandaceae							Regal, P. J. (1982). POLLINATION BY WIND AND ANIMALS - ECOLOGY OF GEOGRAPHIC PATTERNS. Annual Review of Ecology and Systematics, 13, 497-524. doi:10.1146/annurev.es.13.110182.002443	Juglans	Juglans all	wind
	Juglandaceae							Regal, P. J. (1982). POLLINATION BY WIND AND ANIMALS - ECOLOGY OF GEOGRAPHIC PATTERNS. Annual Review of Ecology and Systematics, 13, 497-524. doi:10.1146/annurev.es.13.110182.002444	Carya	Carya all	wind		Juglandaceae							Regal, P. J. (1982). POLLINATION BY WIND AND ANIMALS - ECOLOGY OF GEOGRAPHIC PATTERNS. Annual Review of Ecology and Systematics, 13, 497-524. doi:10.1146/annurev.es.13.110182.002444	Carya	Carya all	wind
Juncaceae	Juncaceae	9	3	0	598	10	0	Renner, S. S. (2014). The relative and absolute frequencies of angiosperm sexual systems: dioecy, monoecy, gynodioecy, and an updated online database. American Journal of botany, 101(10), 1588-1610.	Distichia gball 3A		wind		Juncaceae	8	3	0	520	21	0
	Juncaceae							Renner, S. S. (2014). The relative and absolute frequencies of angiosperm sexual systems: dioecy, monoecy, gynodioecy, and an updated online database. American Journal of botany, 101(10), 1588-1610.	Oxychloe gball 6A		wind		Juncaceae							Renner, S. S. (2014). The relative and absolute frequencies of angiosperm sexual systems: dioecy, monoecy, gynodioecy, and an updated online database. American Journal of botany, 101(10), 1588-1628.	Distichia WFOall 15A	Distichia	wind
	Juncaceae							Renner, S. S. (2014). The relative and absolute frequencies of angiosperm sexual systems: dioecy, monoecy, gynodioecy, and an updated online database. American Journal of botany, 101(10), 1588-1610.	Patosia gball 1A		wind		Juncaceae							Renner, S. S. (2014). The relative and absolute frequencies of angiosperm sexual systems: dioecy, monoecy, gynodioecy, and an updated online database. American Journal of botany, 101(10), 1588-1628.	Oxychloe WFOall 5A	Oxychloe	wind
													Juncaceae							Renner, S. S. (2014). The relative and absolute frequencies of angiosperm sexual systems: dioecy, monoecy, gynodioecy, and an updated online database. American Journal of botany, 101(10), 1588-1628.	Patosia WFOall 1A	Patosia	wind
Juncaginaceae	Juncaginaceae total	3	3	0	35	35	0						Juncaginaceae	3	3	0	35	35	0	Ackerman, J. D. (2000). Abiotic pollen and pollination: ecological, functional, and evolutionary perspectives. Plant Systematics and Evolution, 222, 167-185.	ALL	ALL	wind
	Juncaginaceae							Ackerman, J. D. (2000). Abiotic pollen and pollination: ecological, functional, and evolutionary perspectives. Plant Systematics and Evolution, 222, 167-185.	ALL	ALL	wind		Juncaginaceae							Les, D. H., Cleland, M. A., & Waycott, M. (1997). Phylogenetic studies in alismatidae, II: Evolution of marine angiosperms (seagrasses) and hydrophily. Systematic Botany, 22(3), 443-463. doi:10.2307/2419831	Cycnogeton	Cycnogeton 1	wind
	Juncaginaceae							Les, D. H., Cleland, M. A., & Waycott, M. (1997). Phylogenetic studies in alismatidae, II: Evolution of marine angiosperms (seagrasses) and hydrophily. Systematic Botany, 22(3), 443-463. doi:10.2307/2419831	Cycnogeton	Cycnogeton 1	wind		Juncaginaceae							Les, D. H., Cleland, M. A., & Waycott, M. (1997). Phylogenetic studies in alismatidae, II: Evolution of marine angiosperms (seagrasses) and hydrophily. Systematic Botany, 22(3), 443-463. doi:10.2307/2419832	Maundia	Maundia 1	wind
	Juncaginaceae							Les, D. H., Cleland, M. A., & Waycott, M. (1997). Phylogenetic studies in alismatidae, II: Evolution of marine angiosperms (seagrasses) and hydrophily. Systematic Botany, 22(3), 443-463. doi:10.2307/2419832	Maundia	Maundia 1	wind		Juncaginaceae							Les, D. H., Cleland, M. A., & Waycott, M. (1997). Phylogenetic studies in alismatidae, II: Evolution of marine angiosperms (seagrasses) and hydrophily. Systematic Botany, 22(3), 443-463. doi:10.2307/2419833	Tetroncium	Tetroncium 1	wind
	Juncaginaceae							Les, D. H., Cleland, M. A., & Waycott, M. (1997). Phylogenetic studies in alismatidae, II: Evolution of marine angiosperms (seagrasses) and hydrophily. Systematic Botany, 22(3), 443-463. doi:10.2307/2419833	Tetroncium	Tetroncium 1	wind		Juncaginaceae							Les, D. H., Cleland, M. A., & Waycott, M. (1997). Phylogenetic studies in alismatidae, II: Evolution of marine angiosperms (seagrasses) and hydrophily. Systematic Botany, 22(3), 443-463. doi:10.2307/2419834	Triglochin	Triglochin 1	wind
	Juncaginaceae							Les, D. H., Cleland, M. A., & Waycott, M. (1997). Phylogenetic studies in alismatidae, II: Evolution of marine angiosperms (seagrasses) and hydrophily. Systematic Botany, 22(3), 443-463. doi:10.2307/2419834	Triglochin	Triglochin 1	wind		Lilaeaceae							Les, D. H., Cleland, M. A., & Waycott, M. (1997). Phylogenetic studies in alismatidae, II: Evolution of marine angiosperms (seagrasses) and hydrophily. Systematic Botany, 22(3), 443-463. doi:10.2307/2419835	Lilaea	Lilaea 1 spp （scilloides）	wind
	Lilaeaceae							Les, D. H., Cleland, M. A., & Waycott, M. (1997). Phylogenetic studies in alismatidae, II: Evolution of marine angiosperms (seagrasses) and hydrophily. Systematic Botany, 22(3), 443-463. doi:10.2307/2419835	Lilaea	Lilaea 1 spp （scilloides）	wind		Juncaginaceae							Magallan, F., Martinez, M., Hernandez-Sandoval, L., Gonzalez-Rodriguez, A., & Oyama, K. (2013). Genetic diversity of Lilaea scilloides (Juncaginaceae) in central Mexico. Revista Mexicana De Biodiversidad, 84(1), 240-248. doi:10.7550/rmb.18898	Lilaea	Lilaea scilloides (Juncaginaceae)	wind	This species reproduces both sexually and asexually, and is wind-pollinated.
	Juncaginaceae							Magallan, F., Martinez, M., Hernandez-Sandoval, L., Gonzalez-Rodriguez, A., & Oyama, K. (2013). Genetic diversity of Lilaea scilloides (Juncaginaceae) in central Mexico. Revista Mexicana De Biodiversidad, 84(1), 240-248. doi:10.7550/rmb.18898	Lilaea	Lilaea scilloides (Juncaginaceae)	wind	This species reproduces both sexually and asexually, and is wind-pollinated.	Juncaginaceae							Renner, S. S. (2014). The relative and absolute frequencies of angiosperm sexual systems: dioecy, monoecy, gynodioecy, and an updated online database. American Journal of botany, 101(10), 1588-1628.	Tetroncium	Tetroncium	wind
	Juncaginaceae							Renner, S. S. (2014). The relative and absolute frequencies of angiosperm sexual systems: dioecy, monoecy, gynodioecy, and an updated online database. American Journal of botany, 101(10), 1588-1610.	Tetroncium		wind
Kewaceae	Kewaceae	1	0	0	8	0	0
Kirkiaceae	Kirkiaceae	1	0	0	6	0	0						Kirkiaceae	1	0	0	6	0	0
Koeberliniaceae	Koeberliniaceae	1	0	0	2	0	0						Koeberliniaceae	1	0	0	2	0	0
Krameriaceae	Krameriaceae	1	0	0	18	0	0						Krameriaceae	1	0	0	19	0	0
Lacistemataceae	Lacistemataceae	2	0	0	17	0	0	Renner, S. S. (2014). The relative and absolute frequencies of angiosperm sexual systems: dioecy, monoecy, gynodioecy, and an updated online database. American Journal of botany, 101(10), 1588-1610.	Lozania gball		wind?		Lacistemataceae	2	0	0	16	0	0
Lamiaceae	Lamiaceae	238	0	0	7933	0	0						Lamiaceae	255	0	0	8135	0	0
Lanariaceae	Lanariaceae	1	0	0	1	0	0						Lanariaceae	1	0	0	1	0	0
Lardizabalaceae	Lardizabalaceae	7	0	0	42	0	0						Lardizabalaceae	7	0	0	40	0	0
Lauraceae	Lauraceae	75	0	1	3380	0	1	Abrahamczyk, S., Struck, J. H., & Weigend, M. (2023). The best of two worlds: ecology and evolution of ambophilous plants. Biological Reviews, 98(2), 391-500.	Persea	Persea americana	dual		Lauraceae	56	0	1	3406	0	1	Abrahamczyk, S., Struck, J. H., & Weigend, M. (2023). The best of two worlds: ecology and evolution of ambophilous plants. Biological Reviews, 98(2), 391-500.	Persea	Persea americana	dual
Lecythidaceae	Lecythidaceae	27	0	0	395	0	0						Lecythidaceae	24	0	0	373	0	0
	Lennoaceae	2	0	0	5	0	0
Lentibulariaceae	Lentibulariaceae	3	0	0	395	0	0						Lentibulariaceae	3	0	0	386	0	0
Lepidobotryaceae	Lepidobotryaceae	2	0	0	2	0	0						Lepidobotryaceae	2	0	0	2	0	0
Liliaceae	Liliaceae	19	0	0	770	0	0						Liliaceae	15	0	0	737	0	0
Limeaceae	Limeaceae	1	0	0	27	0	0						Limeaceae	1	0	0	20	0	0
Limnanthaceae	Limnanthaceae	2	0	0	9	0	0						Limnanthaceae	2	0	0	8	0	0
Linaceae	Linaceae	15	0	0	282	0	0						Linaceae	9	0	0	274	0	0
Linderniaceae	Linderniaceae	20	0	0	246	0	0						Linderniaceae	17	0	0	291	0	0
Loasaceae	Loasaceae	22	0	0	333	0	0						Loasaceae	21	0	0	335	0	0
Loganiaceae	Loganiaceae	18	0	0	511	0	0						Loganiaceae	16	0	0	502	0	0
Lophiocarpaceae	Lophiocarpaceae	1	0	0	4	0	0						Lophiocarpaceae	1	0	0	2	0	0
Lophopyxidaceae	Lophopyxidaceae	1	0	0	1	0	0						Lophopyxidaceae	1	0	0	1	0	0
Loranthaceae	Loranthaceae	80	0	0	1035	0	0						Loranthaceae	77	0	0	1084	0	0
Lowiaceae	Lowiaceae	1	0	0	20	0	0						Lowiaceae	1	0	0	20	0	0
Lythraceae	Lythraceae	37	0	0	673	0	0						Lythraceae	28	0	0	690	0	0
Macarthuriaceae	Macarthuriaceae	1	0	0	9	0	0						Macarthuriaceae	1	0	0	9	0	0
Magnoliaceae	Magnoliaceae	9	0	0	382	0	0						Magnoliaceae	2	0	0	311	0	0
	Malesherbiaceae	1	0	0	28	0	0
Malpighiaceae	Malpighiaceae	78	0	0	1415	0	0						Malpighiaceae	75	0	0	1431	0	0
Malvaceae	Malvaceae total (accepted name)	266	4	1	5608	25	55						Malvaceae total (accepted name)	251	4	1	5449	21	38
	Tiliaceae【Tilioideae】							Ackerman, J. D. (2000). Abiotic pollen and pollination: ecological, functional, and evolutionary perspectives. Plant Systematics and Evolution, 222, 167-185.	Craigia ALL GB 2A/0D	Craigia	wind		Tiliaceae【Tilioideae】							Ackerman, J. D. (2000). Abiotic pollen and pollination: ecological, functional, and evolutionary perspectives. Plant Systematics and Evolution, 222, 167-185.	Craigia WFO2A/0D	Craigia	wind
	Tiliaceae【Tilioideae】							Ackerman, J. D. (2000). Abiotic pollen and pollination: ecological, functional, and evolutionary perspectives. Plant Systematics and Evolution, 222, 167-185.	Mortoniodendron ALL GB 18A/0D	Mortoniodendron	wind		Tiliaceae【Tilioideae】							Ackerman, J. D. (2000). Abiotic pollen and pollination: ecological, functional, and evolutionary perspectives. Plant Systematics and Evolution, 222, 167-185.	Mortoniodendron WFO16A/0D	Mortoniodendron	wind
	Malvaceae							Mena-Montoya, M., Garcia-Cruzatty, L. C., Cuenca-Cuenca, E., Pinargote, L. D. V., Villamar-Torres, R., & Jazayeri, S. M. (2020). POLLEN FLOW OF Theobroma cacao AND ITS RELATIONSHIP WITH CLIMATIC FACTORS IN THE CENTRAL ZONE OF THE ECUADORIAN LITTORAL. Bioagro, 32(1), 39-47. Retrieved from <Go to ISI>://WOS:000506041200005	Theobroma 1A:0D	Theobroma cacao	poor wind	wind has played some role	Malvaceae							Mena-Montoya, M., Garcia-Cruzatty, L. C., Cuenca-Cuenca, E., Pinargote, L. D. V., Villamar-Torres, R., & Jazayeri, S. M. (2020). POLLEN FLOW OF Theobroma cacao AND ITS RELATIONSHIP WITH CLIMATIC FACTORS IN THE CENTRAL ZONE OF THE ECUADORIAN LITTORAL. Bioagro, 32(1), 39-47. Retrieved from <Go to ISI>://WOS:000506041200005	Theobroma	Theobroma cacao	poor wind	Pollen flow per flower of T. cacao in the studied area is insufficient to promote a high percentage of tied fruits (effective pollination).This flow of pollen is insufficient to withstand pod formation in the cacao trees, which is reflected in the low percentage of tied fruits (effective pollination) [wind has played some role][, considering that pollen grains in T. cacao are sticky, which makes …
	Malvaceae							Dowding, P. (1987). WIND POLLINATION MECHANISMS AND AEROBIOLOGY. International Review of Cytology-a Survey of Cell Biology, 107, 421-437. doi:10.1016/s0074-7696(08)61084-82	Tilia	Tilia	wind		Malvaceae							Dowding, P. (1987). WIND POLLINATION MECHANISMS AND AEROBIOLOGY. International Review of Cytology-a Survey of Cell Biology, 107, 421-437. doi:10.1016/s0074-7696(08)61084-82	Tilia	Tilia	wind
	Tiliaceae【Tilioideae】							Ackerman, J. D. (2000). Abiotic pollen and pollination: ecological, functional, and evolutionary perspectives. Plant Systematics and Evolution, 222, 167-185.	Tilia	Tilia	wind		Tiliaceae【Tilioideae】							Ackerman, J. D. (2000). Abiotic pollen and pollination: ecological, functional, and evolutionary perspectives. Plant Systematics and Evolution, 222, 167-185.	Tilia	Tilia	wind
	Tiliaceae							Regal, P. J. (1982). POLLINATION BY WIND AND ANIMALS - ECOLOGY OF GEOGRAPHIC PATTERNS. Annual Review of Ecology and Systematics, 13, 497-524. doi:10.1146/annurev.es.13.110182.002435	Tilia	Tilia	ento		Tiliaceae							Regal, P. J. (1982). POLLINATION BY WIND AND ANIMALS - ECOLOGY OF GEOGRAPHIC PATTERNS. Annual Review of Ecology and Systematics, 13, 497-524. doi:10.1146/annurev.es.13.110182.002435	Tilia	Tilia	ento
	Tiliaceae							Cox, P. A. (1991). ABIOTIC POLLINATION - AN EVOLUTIONARY ESCAPE FOR ANIMAL-POLLINATED ANGIOSPERMS. Philosophical Transactions of the Royal Society of London Series B-Biological Sciences, 333(1267), 217-224. doi:10.1098/rstb.1991.0080	Tilia 0A/55D	Tilia	dual	whole genus as ambophily	Tiliaceae							Cox, P. A. (1991). ABIOTIC POLLINATION - AN EVOLUTIONARY ESCAPE FOR ANIMAL-POLLINATED ANGIOSPERMS. Philosophical Transactions of the Royal Society of London Series B-Biological Sciences, 333(1267), 217-224. doi:10.1098/rstb.1991.0080	Tilia WFO 0A/38D	Tilia	dual	whole genus as ambophily
	Malvaceae							Renner, S. S. (2014). The relative and absolute frequencies of angiosperm sexual systems: dioecy, monoecy, gynodioecy, and an updated online database. American Journal of botany, 101(10), 1588-1610.	Plagianthus gball 4A		wind		Tiliaceae							Renner, S. S. (2014). The relative and absolute frequencies of angiosperm sexual systems: dioecy, monoecy, gynodioecy, and an updated online database. American Journal of botany, 101(10), 1588-1628.	Plagianthus WFOall3A	Plagianthus	wind
Marantaceae	Marantaceae	29	0	0	557	0	0						Marantaceae	29	0	0	608	0	0
Marcgraviaceae	Marcgraviaceae	8	0	0	143	0	0						Marcgraviaceae	7	0	0	139	0	0
Martyniaceae	Martyniaceae	5	0	0	16	0	0						Martyniaceae	5	0	0	18	0	0
Maundiaceae	Maundiaceae	1	0	0	1	0	0						Maundiaceae	1	0	0	1	0	0
Mayacaceae	Mayacaceae	1	0	0	6	0	0						Mayacaceae	1	0	0	5	0	0
Mazaceae	Mazaceae	4	0	0	38	0	0						Mazaceae	3	0	0	40	0	0
	Medusagynaceae	1	0	0	1	0	0
Melanthiaceae	Melanthiaceae	13	0	0	185	0	0						Melanthiaceae	13	0	0	176	0	0
Melastomataceae	Melastomataceae	176	0	0	5594	0	0						Melastomataceae	164	0	0	6353	0	0
Meliaceae	Meliaceae	61	0	1	755	0	1	Abrahamczyk, S., Struck, J. H., & Weigend, M. (2023). The best of two worlds: ecology and evolution of ambophilous plants. Biological Reviews, 98(2), 391-436.	Azadirachta	Azadirachta indica	dual		Meliaceae	56	0	1	745	0	1	Abrahamczyk, S., Struck, J. H., & Weigend, M. (2023). The best of two worlds: ecology and evolution of ambophilous plants. Biological Reviews, 98(2), 391-436.	Azadirachta	Azadirachta indica	dual
	Melianthaceae	3	0	0	19	0	0
Menispermaceae	Menispermaceae total	93	1	0	604	1	0						Menispermaceae total	72	1	0	555	1	0
	Menispermaceae							Hansman, D. J. (2001). Floral biology of dry rainforest in north Queensland and a comparison with adjacent savanna woodland. Australian Journal of Botany, 49(2), 137-153. doi:10.1071/bt00022	Stephania	Stephania japonica var. timorensis	wind		Menispermaceae							Hansman, D. J. (2001). Floral biology of dry rainforest in north Queensland and a comparison with adjacent savanna woodland. Australian Journal of Botany, 49(2), 137-153. doi:10.1071/bt00022	Stephania	Stephania japonica var. timorensis	wind
Menyanthaceae	Menyanthaceae	6	0	0	77	0	0						Menyanthaceae	6	0	0	76	0	0
Metteniusaceae	Metteniusaceae	12	0	0	66	0	0						Metteniusaceae	4	0	0	27	0	0
Microteaceae	Microteaceae	1	0	0	10	0	0						Microteaceae	1	0	0	9	0	0
Misodendraceae	Misodendraceae	1	1	0	8	8	0	Renner, S. S. (2014). The relative and absolute frequencies of angiosperm sexual systems: dioecy, monoecy, gynodioecy, and an updated online database. American Journal of botany, 101(10), 1588-1610.	Misodendrum gball 8A	wind			Misodendraceae	1	1	0	8	8	0	Renner, S. S. (2014). The relative and absolute frequencies of angiosperm sexual systems: dioecy, monoecy, gynodioecy, and an updated online database. American Journal of botany, 101(10), 1588-1628.	Misodendrum 8A	Misodendrum	wind
Mitrastemonaceae	Mitrastemonaceae	1	0	0	2	0	0						Mitrastemonaceae	1	0	0	2	0	0
Molluginaceae	Molluginaceae	11	0	0	95	0	0						Molluginaceae	12	0	0	95	0	0
Monimiaceae	Monimiaceae	26	1	0	267	15	0	Renner, S. S. (2014). The relative and absolute frequencies of angiosperm sexual systems: dioecy, monoecy, gynodioecy, and an updated online database. American Journal of botany, 101(10), 1588-1610.	Hedycarya gball 15A	wind			Monimiaceae	28	1	0	273	18	0	Renner, S. S. (2014). The relative and absolute frequencies of angiosperm sexual systems: dioecy, monoecy, gynodioecy, and an updated online database. American Journal of botany, 101(10), 1588-1596.	Hedycarya WFOall 18A		wind
Montiaceae	Montiaceae	15	0	0	206	0	0						Montiaceae	13	0	0	245	0	0
Montiniaceae	Montiniaceae	3	0	0	5	0	0						Montiniaceae	3	0	0	5	0	0
Moraceae	Moraceae total	58	23	1	1502	151	1						Moraceae total	42	23	1	1290	186	1
	Moraceae							Renner, S. S. (2014). The relative and absolute frequencies of angiosperm sexual systems: dioecy, monoecy, gynodioecy, and an updated online database. American Journal of botany, 101(10), 1588-1610.	Antiaropsis gball 2A		wind		Moraceae							Renner, S. S. (2014). The relative and absolute frequencies of angiosperm sexual systems: dioecy, monoecy, gynodioecy, and an updated online database. American Journal of botany, 101(10), 1588-1628.	Antiaropsis WFOall 2A	Antiaropsis	wind
								Abrahamczyk, S., Struck, J. H., & Weigend, M. (2023). The best of two worlds: ecology and evolution of ambophilous plants. Biological Reviews, 98(2), 391-434.	Artocarpus	Artocarpus heterophyllus	dual		Moraceae							Abrahamczyk, S., Struck, J. H., & Weigend, M. (2023). The best of two worlds: ecology and evolution of ambophilous plants. Biological Reviews, 98(2), 391-434.	Artocarpus 1D	Artocarpus heterophyllus	dual
	Moraceae							Renner, S. S. (2014). The relative and absolute frequencies of angiosperm sexual systems: dioecy, monoecy, gynodioecy, and an updated online database. American Journal of botany, 101(10), 1588-1610.	Bagassa gball 2A		wind		Moraceae							Renner, S. S. (2014). The relative and absolute frequencies of angiosperm sexual systems: dioecy, monoecy, gynodioecy, and an updated online database. American Journal of botany, 101(10), 1588-1629.	Bagassa WFOall 1A	Bagassa	wind
	Moraceae							Renner, S. S. (2014). The relative and absolute frequencies of angiosperm sexual systems: dioecy, monoecy, gynodioecy, and an updated online database. American Journal of botany, 101(10), 1588-1610.	Batocarpus gball 3A		wind		Moraceae							Renner, S. S. (2014). The relative and absolute frequencies of angiosperm sexual systems: dioecy, monoecy, gynodioecy, and an updated online database. American Journal of botany, 101(10), 1588-1630.	Batocarpus WFOall 3A	Batocarpus	wind
	Moraceae							Renner, S. S. (2014). The relative and absolute frequencies of angiosperm sexual systems: dioecy, monoecy, gynodioecy, and an updated online database. American Journal of botany, 101(10), 1588-1610.	Broussonetia		wind		Moraceae							Renner, S. S. (2014). The relative and absolute frequencies of angiosperm sexual systems: dioecy, monoecy, gynodioecy, and an updated online database. American Journal of botany, 101(10), 1588-1631.	Broussonetia WFOall 5A	Broussonetia	wind
	Moraceae							Dowding, P. (1987). WIND POLLINATION MECHANISMS AND AEROBIOLOGY. International Review of Cytology-a Survey of Cell Biology, 107, 421-437. doi:10.1016/s0074-7696(08)61084-95	Broussonetia ALL GB 4A/0D	Broussonetia all	wind		Moraceae							Dowding, P. (1987). WIND POLLINATION MECHANISMS AND AEROBIOLOGY. International Review of Cytology-a Survey of Cell Biology, 107, 421-437. doi:10.1016/s0074-7696(08)61084-95	Broussonetia	Broussonetia all	wind	all
	Moraceae							Renner, S. S. (2014). The relative and absolute frequencies of angiosperm sexual systems: dioecy, monoecy, gynodioecy, and an updated online database. American Journal of botany, 101(10), 1588-1610.	Castilla gball 3A		wind		Moraceae							Renner, S. S. (2014). The relative and absolute frequencies of angiosperm sexual systems: dioecy, monoecy, gynodioecy, and an updated online database. American Journal of botany, 101(10), 1588-1632.	Castilla WFOall 3A	Castilla	wind
	Moraceae							Chazdon, R. L., Careaga, S., Webb, C., & Vargas, O. (2003). Community and phylogenetic structure of reproductive traits of woody species in wet tropical forests. Ecological Monographs, 73(3), 331-348. doi:10.1890/02-4044	Castilla	Castilla elastica Sesse ssp. Costaricana	wind		Moraceae							Chazdon, R. L., Careaga, S., Webb, C., & Vargas, O. (2003). Community and phylogenetic structure of reproductive traits of woody species in wet tropical forests. Ecological Monographs, 73(3), 331-348. doi:10.1890/02-4044	Castilla	Castilla elastica Sesse ssp. Costaricana	wind
	Moraceae							Kaufman, S. R., Smouse, P. E., & Alvarez-Buylla, E. R. (1998). Pollen-mediated gene flow and differential male reproductive success in a tropical pioneer tree, Cecropia obtusifolia Bertol. (Moraceae): a paternity analysis. Heredity, 81, 164-173. doi:10.1038/sj.hdy.6883770	Cecropia 1A/0D	Cecropia obtusifolia Bertol. (Moraceae)	wind		Moraceae							Kaufman, S. R., Smouse, P. E., & Alvarez-Buylla, E. R. (1998). Pollen-mediated gene flow and differential male reproductive success in a tropical pioneer tree, Cecropia obtusifolia Bertol. (Moraceae): a paternity analysis. Heredity, 81, 164-173. doi:10.1038/sj.hdy.6883770	Cecropia 1A/0D	Cecropia obtusifolia Bertol. (Moraceae)	wind
	Moraceae							Bullock, S. H. (1994). WIND POLLINATION OF NEOTROPICAL DIOECIOUS TREES. Biotropica, 26(2), 172-179. doi:10.2307/2388816	Chlorophora	Chlorophora tinctoria	wind		Moraceae							Bullock, S. H. (1994). WIND POLLINATION OF NEOTROPICAL DIOECIOUS TREES. Biotropica, 26(2), 172-179. doi:10.2307/2388816	Chlorophora	Chlorophora tinctoria	wind
	Moraceae							Bullock, S. H. (1994). WIND POLLINATION OF NEOTROPICAL DIOECIOUS TREES. Biotropica, 26(2), 172-179. doi:10.2307/2388816	Chlorophora	Chlorophora tinctoria	wind		Moraceae							Bullock, S. H. (1994). WIND POLLINATION OF NEOTROPICAL DIOECIOUS TREES. Biotropica, 26(2), 172-179. doi:10.2307/2388816	Chlorophora	Chlorophora tinctoria	wind
	Moraceae							Ackerman, J. D. (2000). Abiotic pollen and pollination: ecological, functional, and evolutionary perspectives. Plant Systematics and Evolution, 222, 167-185.	Chlorophora 1A/0D	Chlorophora tinctoria	wind		Moraceae							Ackerman, J. D. (2000). Abiotic pollen and pollination: ecological, functional, and evolutionary perspectives. Plant Systematics and Evolution, 222, 167-185.	Chlorophora 1A/0D	Chlorophora tinctoria	wind
	Moraceae							Renner, S. S. (2014). The relative and absolute frequencies of angiosperm sexual systems: dioecy, monoecy, gynodioecy, and an updated online database. American Journal of botany, 101(10), 1588-1610.	Clarisia gball 4A		wind		Moraceae							Renner, S. S. (2014). The relative and absolute frequencies of angiosperm sexual systems: dioecy, monoecy, gynodioecy, and an updated online database. American Journal of botany, 101(10), 1588-1633.	Clarisia WFOall 4A	Clarisia	wind
	Moraceae							Ahmed, S., Compton, S. G., Butlin, R. K., & Gilmartin, P. M. (2009). Wind-borne insects mediate directional pollen transfer between desert fig trees 160 kilometers apart. Proceedings of the National Academy of Sciences of the United States of America, 106(48), 20342-20347. doi:10.1073/pnas.0902213106	Ficus	Ficus sycomorus L.	wind(weird)	this is not wind pollination	Moraceae							Ahmed, S., Compton, S. G., Butlin, R. K., & Gilmartin, P. M. (2009). Wind-borne insects mediate directional pollen transfer between desert fig trees 160 kilometers apart. Proceedings of the National Academy of Sciences of the United States of America, 106(48), 20342-20347. doi:10.1073/pnas.0902213106	Ficus	Ficus sycomorus L.	wind(weird)	[note] this is not wind pollination
	Moraceae							Renner, S. S. (2014). The relative and absolute frequencies of angiosperm sexual systems: dioecy, monoecy, gynodioecy, and an updated online database. American Journal of botany, 101(10), 1588-1610.	Helianthostylis [gb doubtful]		wind		Moraceae							Renner, S. S. (2014). The relative and absolute frequencies of angiosperm sexual systems: dioecy, monoecy, gynodioecy, and an updated online database. American Journal of botany, 101(10), 1588-1634.	Helianthostylis WFOall 2A	Helianthostylis	wind
	Moraceae							Renner, S. S. (2014). The relative and absolute frequencies of angiosperm sexual systems: dioecy, monoecy, gynodioecy, and an updated online database. American Journal of botany, 101(10), 1588-1610.	Helicostylis gball 8A		wind		Moraceae							Renner, S. S. (2014). The relative and absolute frequencies of angiosperm sexual systems: dioecy, monoecy, gynodioecy, and an updated online database. American Journal of botany, 101(10), 1588-1635.	Helicostylis WFOall 8A	Helicostylis	wind
	Moraceae							Renner, S. S. (2014). The relative and absolute frequencies of angiosperm sexual systems: dioecy, monoecy, gynodioecy, and an updated online database. American Journal of botany, 101(10), 1588-1610.	Maclura		wind		Moraceae							Renner, S. S. (2014). The relative and absolute frequencies of angiosperm sexual systems: dioecy, monoecy, gynodioecy, and an updated online database. American Journal of botany, 101(10), 1588-1636.	Maclura WFOall 10A/0D	Maclura	wind
	Moraceae							Regal, P. J. (1982). POLLINATION BY WIND AND ANIMALS - ECOLOGY OF GEOGRAPHIC PATTERNS. Annual Review of Ecology and Systematics, 13, 497-524. doi:10.1146/annurev.es.13.110182.002450	Maclura ALL GB 6A/0D	Maclura all	wind		Moraceae							Regal, P. J. (1982). POLLINATION BY WIND AND ANIMALS - ECOLOGY OF GEOGRAPHIC PATTERNS. Annual Review of Ecology and Systematics, 13, 497-524. doi:10.1146/annurev.es.13.110182.002450	Maclura	Maclura all	wind	all
	Moraceae							Williams, G., & Adam, P. (1993). BALLISTIC POLLEN RELEASE IN AUSTRALIAN MEMBERS OF THE MORACEAE. Biotropica, 25(4), 478-480. doi:10.2307/2388872	Malaisia	Malaisia scanden	possible wind		Moraceae							Williams, G., & Adam, P. (1993). BALLISTIC POLLEN RELEASE IN AUSTRALIAN MEMBERS OF THE MORACEAE. Biotropica, 25(4), 478-480. doi:10.2307/2388872	Malaisia	Malaisia scanden	possible wind	pollen release is not synchronized
	Moraceae							Renner, S. S. (2014). The relative and absolute frequencies of angiosperm sexual systems: dioecy, monoecy, gynodioecy, and an updated online database. American Journal of botany, 101(10), 1588-1610.	Maquira gball 4A		wind		Moraceae							Renner, S. S. (2014). The relative and absolute frequencies of angiosperm sexual systems: dioecy, monoecy, gynodioecy, and an updated online database. American Journal of botany, 101(10), 1588-1637.	Maquira WFOall 4A	Maquira	wind
	Moraceae							Chazdon, R. L., Careaga, S., Webb, C., & Vargas, O. (2003). Community and phylogenetic structure of reproductive traits of woody species in wet tropical forests. Ecological Monographs, 73(3), 331-348. doi:10.1890/02-4045	Maquira	Maquira costaricana	wind		Moraceae							Chazdon, R. L., Careaga, S., Webb, C., & Vargas, O. (2003). Community and phylogenetic structure of reproductive traits of woody species in wet tropical forests. Ecological Monographs, 73(3), 331-348. doi:10.1890/02-4045	Maquira	Maquira costaricana	wind
	Moraceae							Renner, S. S. (2014). The relative and absolute frequencies of angiosperm sexual systems: dioecy, monoecy, gynodioecy, and an updated online database. American Journal of botany, 101(10), 1588-1610.	Milicia gball 2A		wind		Moraceae							Renner, S. S. (2014). The relative and absolute frequencies of angiosperm sexual systems: dioecy, monoecy, gynodioecy, and an updated online database. American Journal of botany, 101(10), 1588-1638.	Milicia WFOall 2A	Milicia	wind
	Moraceae							Bizoux, J. P., Dainou, K., Bourland, N., Hardy, O. J., Heuertz, M., Mahy, G., & Doucet, J. L. (2009). Spatial genetic structure in Milicia excelsa (Moraceae) indicates extensive gene dispersal in a low-density wind-pollinated tropical tree. Molecular Ecology, 18(21), 4398-4408. doi:10.1111/j.1365-294X.2009.04365.x	Milicia	Milicia excelsa (Welw.) C.C. Berg (Moraceae), a threatened wind-pollinated dioecious African tree,	wind		Moraceae							Bizoux, J. P., Dainou, K., Bourland, N., Hardy, O. J., Heuertz, M., Mahy, G., & Doucet, J. L. (2009). Spatial genetic structure in Milicia excelsa (Moraceae) indicates extensive gene dispersal in a low-density wind-pollinated tropical tree. Molecular Ecology, 18(21), 4398-4408. doi:10.1111/j.1365-294X.2009.04365.x	Milicia	Milicia excelsa (Welw.) C.C. Berg (Moraceae), a threatened wind-pollinated dioecious African tree,	wind
	Moraceae							Renner, S. S. (2014). The relative and absolute frequencies of angiosperm sexual systems: dioecy, monoecy, gynodioecy, and an updated online database. American Journal of botany, 101(10), 1588-1610.	Morus		wind		Moraceae							Renner, S. S. (2014). The relative and absolute frequencies of angiosperm sexual systems: dioecy, monoecy, gynodioecy, and an updated online database. American Journal of botany, 101(10), 1588-1639.	Morus WFO 20A/0D	Morus	wind
	Moraceae							Regal, P. J. (1982). POLLINATION BY WIND AND ANIMALS - ECOLOGY OF GEOGRAPHIC PATTERNS. Annual Review of Ecology and Systematics, 13, 497-524. doi:10.1146/annurev.es.13.110182.002449	Morus	Morus all	wind		Moraceae							Regal, P. J. (1982). POLLINATION BY WIND AND ANIMALS - ECOLOGY OF GEOGRAPHIC PATTERNS. Annual Review of Ecology and Systematics, 13, 497-524. doi:10.1146/annurev.es.13.110182.002449	Morus	Morus all	wind	all
	Moraceae							Wani, M. Y., Mir, M. R., Baqual, M. F., Wani, A., Ganie, N. A., & Rufaie, S. (2019). Effect of seed rates on seed germination and seedling growth of Mulberry (Morus sp.). Indian Journal of Experimental Biology, 57(12), 956-960. Retrieved from <Go to ISI>://WOS:000605334200010	Morus GB 18A/0D	Mulberry	wind	Mulberry (Morus sp.) is a fast growing, deciduous, woody perennial plant, usually pollinated by wind (anemophily).	Moraceae							Wani, M. Y., Mir, M. R., Baqual, M. F., Wani, A., Ganie, N. A., & Rufaie, S. (2019). Effect of seed rates on seed germination and seedling growth of Mulberry (Morus sp.). Indian Journal of Experimental Biology, 57(12), 956-960. Retrieved from <Go to ISI>://WOS:000605334200010	Morus	Mulberry	wind	Mulberry (Morus sp.) is a fast growing, deciduous, woody perennial plant, usually pollinated by wind (anemophily).
	Moraceae							Renner, S. S. (2014). The relative and absolute frequencies of angiosperm sexual systems: dioecy, monoecy, gynodioecy, and an updated online database. American Journal of botany, 101(10), 1588-1610.	Naucleopsis gball 24A		wind		Moraceae							Renner, S. S. (2014). The relative and absolute frequencies of angiosperm sexual systems: dioecy, monoecy, gynodioecy, and an updated online database. American Journal of botany, 101(10), 1588-1640.	Naucleopsis WFOall 25A	Naucleopsis	wind
	Moraceae							Renner, S. S. (2014). The relative and absolute frequencies of angiosperm sexual systems: dioecy, monoecy, gynodioecy, and an updated online database. American Journal of botany, 101(10), 1588-1610.	Parartocarpus gball 2A		wind		Moraceae							Renner, S. S. (2014). The relative and absolute frequencies of angiosperm sexual systems: dioecy, monoecy, gynodioecy, and an updated online database. American Journal of botany, 101(10), 1588-1641.	Parartocarpus WFOall 2A	Parartocarpus	wind
	Moraceae							Renner, S. S. (2014). The relative and absolute frequencies of angiosperm sexual systems: dioecy, monoecy, gynodioecy, and an updated online database. American Journal of botany, 101(10), 1588-1610.	Perebea gball 11A		wind		Moraceae							Renner, S. S. (2014). The relative and absolute frequencies of angiosperm sexual systems: dioecy, monoecy, gynodioecy, and an updated online database. American Journal of botany, 101(10), 1588-1642.	Perebea WFOall 10A	Perebea	wind
	Moraceae							Renner, S. S. (2014). The relative and absolute frequencies of angiosperm sexual systems: dioecy, monoecy, gynodioecy, and an updated online database. American Journal of botany, 101(10), 1588-1610.	Pseudolmedia gball 12A		wind		Moraceae							Renner, S. S. (2014). The relative and absolute frequencies of angiosperm sexual systems: dioecy, monoecy, gynodioecy, and an updated online database. American Journal of botany, 101(10), 1588-1643.	Pseudolmedia WFOall 12A	Pseudolmedia	wind
	Moraceae							Renner, S. S. (2014). The relative and absolute frequencies of angiosperm sexual systems: dioecy, monoecy, gynodioecy, and an updated online database. American Journal of botany, 101(10), 1588-1610.	Sorocea gball 25A		wind		Moraceae							Renner, S. S. (2014). The relative and absolute frequencies of angiosperm sexual systems: dioecy, monoecy, gynodioecy, and an updated online database. American Journal of botany, 101(10), 1588-1644.	Sorocea WFOall 22A	Sorocea	wind
	Moraceae							Chazdon, R. L., Careaga, S., Webb, C., & Vargas, O. (2003). Community and phylogenetic structure of reproductive traits of woody species in wet tropical forests. Ecological Monographs, 73(3), 331-348. doi:10.1890/02-4046	Sorocea	Sorocea pubivena	wind		Moraceae							Chazdon, R. L., Careaga, S., Webb, C., & Vargas, O. (2003). Community and phylogenetic structure of reproductive traits of woody species in wet tropical forests. Ecological Monographs, 73(3), 331-348. doi:10.1890/02-4046	Sorocea	Sorocea pubivena	wind
	Moraceae							Renner, S. S. (2014). The relative and absolute frequencies of angiosperm sexual systems: dioecy, monoecy, gynodioecy, and an updated online database. American Journal of botany, 101(10), 1588-1610.	Sparattosyce gball 2A		wind		Moraceae							Renner, S. S. (2014). The relative and absolute frequencies of angiosperm sexual systems: dioecy, monoecy, gynodioecy, and an updated online database. American Journal of botany, 101(10), 1588-1645.	Sparattosyce WFOall 2A	Sparattosyce	wind
	Moraceae							Williams, G., & Adam, P. (1993). BALLISTIC POLLEN RELEASE IN AUSTRALIAN MEMBERS OF THE MORACEAE. Biotropica, 25(4), 478-480. doi:10.2307/2388872	Streblus	Streblus brunonian	possible wind		Moraceae							Renner, S. S. (2014). The relative and absolute frequencies of angiosperm sexual systems: dioecy, monoecy, gynodioecy, and an updated online database. American Journal of botany, 101(10), 1588-1646.	Streblus WFOall 27A	Streblus	wind
	Moraceae							Renner, S. S. (2014). The relative and absolute frequencies of angiosperm sexual systems: dioecy, monoecy, gynodioecy, and an updated online database. American Journal of botany, 101(10), 1588-1610.	Streblus gball 5A		wind		Moraceae							Williams, G., & Adam, P. (1993). BALLISTIC POLLEN RELEASE IN AUSTRALIAN MEMBERS OF THE MORACEAE. Biotropica, 25(4), 478-480. doi:10.2307/2388872	Streblus	Streblus brunonian	possible wind
	Moraceae							Bullock, S. H. (1994). WIND POLLINATION OF NEOTROPICAL DIOECIOUS TREES. Biotropica, 26(2), 172-179. doi:10.2307/2388817	Tophis	Tophis racemosa	wind		Moraceae							Bullock, S. H. (1994). WIND POLLINATION OF NEOTROPICAL DIOECIOUS TREES. Biotropica, 26(2), 172-179. doi:10.2307/2388817	Trophis	Tophis racemosa	wind
	Moraceae							Bullock, S. H. (1994). WIND POLLINATION OF NEOTROPICAL DIOECIOUS TREES. Biotropica, 26(2), 172-179. doi:10.2307/2388817	Tophis	Tophis racemosa	wind		Moraceae							Bullock, S. H. (1994). WIND POLLINATION OF NEOTROPICAL DIOECIOUS TREES. Biotropica, 26(2), 172-179. doi:10.2307/2388817	Trophis	Tophis racemosa	wind
	Moraceae							Renner, S. S. (2014). The relative and absolute frequencies of angiosperm sexual systems: dioecy, monoecy, gynodioecy, and an updated online database. American Journal of botany, 101(10), 1588-1610.	Treculia gball 6A		wind		Moraceae							Renner, S. S. (2014). The relative and absolute frequencies of angiosperm sexual systems: dioecy, monoecy, gynodioecy, and an updated online database. American Journal of botany, 101(10), 1588-1647.	Treculia WFOall 9A	Treculia	wind
	Moraceae							Ackerman, J. D. (2000). Abiotic pollen and pollination: ecological, functional, and evolutionary perspectives. Plant Systematics and Evolution, 222, 167-185.	Trophis	Trophis involucrata	wind		Moraceae							Renner, S. S. (2014). The relative and absolute frequencies of angiosperm sexual systems: dioecy, monoecy, gynodioecy, and an updated online database. American Journal of botany, 101(10), 1588-1648.	Trophis WFOall 11A	Trophis	wind
	Moraceae							Ackerman, J. D. (2000). Abiotic pollen and pollination: ecological, functional, and evolutionary perspectives. Plant Systematics and Evolution, 222, 167-185.	Trophis	Trophis racemosa	wind		Moraceae							Ackerman, J. D. (2000). Abiotic pollen and pollination: ecological, functional, and evolutionary perspectives. Plant Systematics and Evolution, 222, 167-185.	Trophis	Trophis involucrata	wind
	Moraceae							Chazdon, R. L., Careaga, S., Webb, C., & Vargas, O. (2003). Community and phylogenetic structure of reproductive traits of woody species in wet tropical forests. Ecological Monographs, 73(3), 331-348. doi:10.1890/02-4047	Trophis	Trophis involucrata	wind		Moraceae							Ackerman, J. D. (2000). Abiotic pollen and pollination: ecological, functional, and evolutionary perspectives. Plant Systematics and Evolution, 222, 167-185.	Trophis	Trophis racemosa	wind
	Moraceae							Chazdon, R. L., Careaga, S., Webb, C., & Vargas, O. (2003). Community and phylogenetic structure of reproductive traits of woody species in wet tropical forests. Ecological Monographs, 73(3), 331-348. doi:10.1890/02-4048	Trophis	Trophis racemosa	wind		Moraceae							Chazdon, R. L., Careaga, S., Webb, C., & Vargas, O. (2003). Community and phylogenetic structure of reproductive traits of woody species in wet tropical forests. Ecological Monographs, 73(3), 331-348. doi:10.1890/02-4047	Trophis	Trophis involucrata	wind
[truncated: 995 more rows]
